# Supplementary material for: Identification, characterization and functional differentiation of the NAC gene family and its roles in response to cold stress in ginseng, Panax ginseng C.A. Meyer
Source: PLoS One. 2020 Jun 11;15(6):e0234423. doi: 10.1371/journal.pone.0234423 (PMC7289381; doi:10.1371/journal.pone.0234423)
Supplement: S1 Table — (XLSX) [file pone.0234423.s003.xlsx]

## Sheet: Sheet1
S1 Table The transcript sequences of the PgNAC genes identified in this study
PgNAC transcripts	Seq. length (bp)	Sequence (5' - 3')
PgNAC01	386	TATATATATATATATCGAGAGAGATGGGGAAAGTGTTGGTTGATTATCTTCTTTGTAAAGAAGCATTCATTGGAAGAGATTTTTGTGCGTTTGGGAATACATATTGCTGTAGGTAGAGATATATTATAGAGAGAAAATTAATAATTATGTCGAAGGAGATAATGGAGATACCGGCGATTGGAGGGTTTCCGGGGTTTAGATTTTCGCCGACAGAGGAGGAGTTGATATTGTATTACCTGACGAAGAAGATTGAAGGGGGGTTTGATAAATGTGTTGAAGTAATTGCGGAGATTGACATTACTCAATACGAGCCCTGGGAATTGCCAGCCAAATCAATCATTCAGTCAGATAATGACTGGTTCTTCTTTTCTGCTCGTGGAAGGAAG
PgNAC02	286	AGGCGGTACTCGTGCATGACCCAGTCCGTGCGCGACTTGCCGCGGTGGAAGGTGAGCACCGTCTTGACGCCGACGAGCAGCTGCTTGCCAACCGGCAGCTGCACGAACACCGGCTTCTCCTTCCCCGTGGCCTTCCAGTACCCGCTGGCCGCTTTCCTCCGCCGCCCGCCACGGCCCTGCCTCGGACTGAAGAAGTAAGCCGATTCGCCCTCGCTCGCGCCGGGGAGGTCCCAGGGGTCGGGCATGGCGGCGGCGTGGACGACGGGGATGACGGCGGCGGGCAGCG
PgNAC03-1	362	GCCGGTGGCCTTCCAGTAGCCGGAGCGCGTGGCGCGGTTGGTGCGCTGGCCGGTGGCGTACTTGCGGTCGCGCAGGCTGAAGAAGTACCACTCCCTGCCGCCCACGCACGCCGCCTCTGGAAGGTCCCATGGCTCGCACTTGTTGAGGTCGACGTCCACGATGTCGACGCCACCGTATGCGCGCCGGCCGGTGAGCTTGTGGAGGAGGTAGTCGAGGACCAGCTCCTCGTCCCGTGGGTGGAAACGGAACCCCGGCGGCATCCTCGCCTCCATCATGCCAATAGAGCTCATCTTCTCGATCGGATCGCTACACTGCTACCTTAATTAGCCAGGGAGAGGGAGAGATGGAGGGAGGGAGGGAG
PgNAC03-2	819	GCCGGTGGCCTTCCAGTAGCCGGAGCGCGTGGCGCGGTTGGTGCGCTGGCCGGTGGCGTACTTGCGGTCGCGCAGGCTGAAGAAGTACCACTCCCTGCCGCCCACGCACGCCGCCTCTGCACAAGGAGAAGACAGACGAATCCATCCAAACATTTTAGCATGCAACCAATCTGTCCAACTGTGTATAGTTTCAATAAATTAGCAGAAAATATGATTTCAGCAAGATGTACTAGTTGGTTATCACGTCAGTGTAACAGGCTCAAAGTTCAAACCCGGGCGATCGACGCCAATTGTTTACACTTCTTCTTTTTTTCAGTTGCAGAGGCAGAATGAATCAATCAACCTTCCTTTCCTTGAAAGAAATCATGCAGTTTTTTTTCCACAAAAATTAAGTTGGTC…
PgNAC04	1287	CAAAACCTCACCTCATCTCCTCCACCATTGACCAGACGGCGGCGCTCACCTCCCCCCCCTTGGCCTTCCCCATCGTCCTGCTGGCTTCCCCGGTTCTTCCTCGTTTTTGATCTCAGTCACTCATGTCTTTTGAAGTCAGCGAGGGATCCCCTTATTTCCTCTCGTGCTACTTCTGGTTCATATATTGCATAAAATTCCGGGACTTCACTTGATACAAGTGGATCATCTGGAGTTTTGTGCGAATACTTCCTATCATGTGAATCAGTGGTAGTTGGTTTAATTGGCAAGACTCAAACTTCTCTCATCTGAGTTCAGAAACATTTGTTGCTTGAGTCTTTGGTGTACTGCTTTCCTTGAGTCTTGCCAAGCCTGGTTTCCCATCAGTTGTTTCTCCTCCAG…
PgNAC05-1	366	CCACACAGCTCGCTCACCACAATCTCAACAGCCATCGGAATCAACAGCAGCAGCAGCGGAGCGATCTCATCGACCAACTCTCTTCCAAGTTTCGATTCAACGGACATGGGGATGCCGGCGGTGAGGAGGAGGGAGAGGGACGCGGAGGCGGAGCTCAACCTGCCGCCGGGCTTCCGCTTCCACCCCACCGACGACGAGCTCGTGGAGCACTACCTGTGCCGCAAGGCGGCCGGCCAGCGCCTGCCCGTGCCCATCATCGCCGAGGTCGACCTCTACCGCTTCGACCCGTGGGCGCTCCCCGACCGCGCCCTCTTCGGCACCCGCGAGTGGTACTTCTTCACCCCGCGCGACCGCAAGTACCCCAAC
PgNAC05-2	1456	CCACACAGCTCGCTCACCACAATCTCAACAGCCATCGGAATCAACAGCAGCAGCAGCGGAGCGATCTCATCGACCAACTCTCTTCCAAGTTTCGATTCAACGGACATGGGGATGCCGGCGGTGAGGAGGAGGGAGAGGGACGCGGAGGCGGAGCTCAACCTGCCGCCGGGCTTCCGCTTCCACCCCACCGACGACGAGCTCGTGGAGCACTACCTGTGCCGCAAGGCGGCGGGGCAGCGCCTCCCCGTGCCCATCATCGCCGAGGTGGACCTGTACAGGTTCGACCCGTGGGACCTGCCGGAGCGCGCGCTCTTCGGGGCCCGGGAGTGGTACTTCTTCACGCCCAGGGACCGCAAGTACCCCAACGGCTCCCGCCCCAACCGCGCCGCCGGCAACGGA…
PgNAC06	226	CCCATTAATGGGAGATCCGAAGAACCCTAACCCTTCCCCATTCTCTCTCCTACCGCCAGGCTGTCGTTTTTTCCCTTCCGATGAACAACTTATCTGCTGCTACCTCACTAACAAGAACAACAATGACGATCATCGATTTGGGTTCGATGTAATTAAGGAGATCGATTTGTACAATTTCGACGCGTTTGATTTGCCGGGTACGGCTTGTTTCCGGTTCGGGCGAGGT
PgNAC07	1219	CCAGGGTTTTAGTCCTCCAAAATCGACTGGAGAAAAAGAAAATCACCGCGTCCTCTACTAATACTCACACTCAAGAAACATTGCACCAAACAGACATAATTATACATTTTGATATGAAATCATCACACACACTGACACACACACTGCAGATTAACTACTAGCTAGCCAGTTGTCTGCTTATGTTGTCTGGATAAATAAACAAATTTGCCTAGAAGTGGTTCCAAGTAGAGCTCACTGCAGCAGCCATCTGAGGAGACATGCTCGGCACCACCTCACCACCCATGGAGCTCAGCTGGCTCAGCACTGCCTTAAGGACCTTCTTGTCACAGTTCATGGCGGGGTCTAGGTAGCTCCCAAAGTCAGGCAGGCCATGGTCCAGGTAGCTCATGCCATTACTGT…
PgNAC08	326	GTTTCGCTGATTTTTTCGTCGTTGATTTGTTGTGTTTGTAATTCTCCCAAAGTTTGGAATTTTTCAATGGCATGTTGAGTTGCATGTTGTTGTTTTTGGTTAGATCTTGAGGAGGAAGCTCTGGTGGGAAGAGAACGGGGGAGGGATGGGTGGTCTTCTACTCCTGCTCTCTTGTATACGCGACAAAGCGATATTTCAGCCTTTTGCAGCCTTTCAGTTTCATGATGTGGCAACCGGTATTCGTTCATGATCCAACTAGTTCGGATCCCTTTTGGAGCTTTCCCGGAGTAGAACACAAGGGTCTTCTTCAGCCCGATTGATCGAAA
PgNAC09	586	ATATATATATATATATATATAGGCAGATATATAATGGATTATCCGCGGGCACCAGGTTGTAGGTTTTACCCAACTGAGGAAGAGCTGGTTTCTTTCTATCTTCAAAAAAAGCTTCTTGATCCCAATAGACAAGACCTGGATAGTGTTATACCCCTACTTGATATCTATGAGTTTAGTCCATGGGATCTTCCAAGAGAGGTTTGTGATGGAGAGGCTGATCAGCAATGGTATTTCTTTATCCCTAGCTAGACAAGATAAAGAAGCGCAAGGAGGGAGACCAAACCGCCTCACATCATCAGGATATTGGAAAGCAACTGGATCTCCTGGTTTTGTTTACTCTTCTTCAAACAGGGTAATAGGTTTGAAGAAAACCATGGTTTTCTACAAAGGTAGGACTCC…
PgNAC10	943	ATTCTCACTCCTTATCCTCACTCCAGCAGCACCCTCGTTCCTGCACCAACACCGCAGCATTTCACCATGGTGAGCGAGCAGACGCCGGTGACCACGGAGCCGGAGCTGGAGAGCGGCGACGCGGCGCCGGTCATCAAGGCCGAGGAGCCCGCGGAGGACGGCGCGCCCGTCGTCGAGGACGTCAAGGAGGGCGACGGTGACGAGGACGAGGAGGAGGACGAGGATGATGACGAGGACGACGAGGATGAAGACGGCGAGCTGGGTGTGGCCGGGACCGAGGGGTCGAAGCAGAGCCGGAGCGAGAAGAAGAGCCGCAAGGCCATGATGAAGCTCGGGATGAAGCCCGTCACCGGCGTCAGCAGGATCACCATCAAGAGAGCCAAGAACATCCTGTTCGTG…
PgNAC11	1384	CCTACTACAACCCCCCCGTCTCTCTCTCTCTCTCTCCGTAGTCTCCCTCTCTCTGTCTCTCTCTGCAAGTCGCCATGAACATTCCAAGCAAATGCACGGCTCATGGGCGCCACTTTGCACTTGCAAAGTGAGATAGGAAGCTGCGACCTGCCCTGCTCCCTTTACCACTACCGTGCAAGGACGTCCCTGTGAACTACAAGCTACCTAGCTAGTGCGGCTATTAGTTCGTACGTACGTGCTCGAGCCACTGAGCTGAGCTAGTTTGTGCGTGCTATTACGAGCTGTTGCCAGGTGGTCAGCGGCAGCCATGGAGAGGACGCCGGTGATGGTGAGGCAGGGCGGCCAGGAGGTGCTGAGGCAGCTGCCGCCCGGGTTCCGCTTCCGCCCTACAGACGAGGA…
PgNAC12-1	1993	CTCCCGGCAAGGTCGCGCCTCCGCAGCCGCGATTCCCAGTGGTACTTCTTCAGCCGCCTCGACCGCAAGCACGCCAACCGCGCGCGCACCAACCGCGCCACTGCAGGAGGCTACTGGAAGACCACCGGCAAGGACAGGGAGGTCCGCCATGGAGCTAGGGTTGTCGGGATGAAGAAGACGCTCGTCTTCCACGCCGGCCGCGCCCCCAAGGGCGACCGCACCAACTGGGTCATGCACGAGTATCGCCTTGAGGGCGATGGCGCAGCCGGGATCCCACAGGATTCATTTGTAGTGTGCCGAATCTTCCAGAAGGCTGGGCCTGGTCCTCAAAACGGGGCACAGTATGGAGCTCCCTTCGTCGAGGAGGAGTGGGAGGCGGATGAGGATGATGATTTTGGT…
PgNAC12-2	1972	TTCGCGCGCCTCGACCGCAAGGTGGCCGGCGCCGGCGCCGGCGGCCGCGGGGGCCCCGGCAACCGCACCAACCGCGCCACCCCGCGCGGGTACTGGAAGACCACCGGCAAGGACCGCGAGGTGTTCCACCGCGGCCGCGCCGTCGGCATGAAGAAGACGCTCGTCTTCCACGCCGGCCGCGCCCCCAAGGGCGACCGCACCAACTGGGTCATGCACGAGTATCGCCTTGAGGGCGATGGCGCAGCCGGGATCCCACAGGATTCATTTGTAGTGTGCCGAATCTTCCAGAAGGCTGGGCCTGGTCCTCAAAACGGGGCACAGTATGGAGCTCCCTTCGTCGAGGAGGAGTGGGAGGCGGATGAGGATGATGATTTTGGTCCTATGCCAGTGCAGAGGGAC…
PgNAC12-3	1846	ACCATGTTGGCGATGTTGCGGATGAAGAAGACGCTCGTCTTCCACGCCGGCCGCGCCCCCAAGGGCGACCGCACCAACTGGGTCATGCACGAGTATCGCCTTGAGGGCGATGGCGCAGCCGGGATCCCACAGGATTCATTTGTAGTGTGCCGAATCTTCCAGAAGGCTGGGCCTGGTCCTCAAAACGGGGCACAGTATGGAGCTCCCTTCGTCGAGGAGGAGTGGGAGGCGGATGAGGATGATGATTTTGGTCCTATGCCAGTGCAGAGGGACGTTTTTGGTGAGCATGAGGCTCCTGGTGCTATGGAGAAAGGATATCTTCAGATGAATGATCTCATTCAGGACTTGGCTGGTCAAAATGAGAATGGCAGTGTTGTTTTGCCAGTTTCTGACACTTCA…
PgNAC13	940	GTGAAAAAAGCTCTTGTATTTTACAAGGGTAAGCCGCCAAAGGGTATTAAAACGGATTGGATTATGCATGAATATAGACTAGAAACCAACGAAAACGCGGCTCCTCAGGAAGAAGGATGGGTTGTGTGTAGGGCTTTCAAGAAGCGTTTGACAACGGTAAGGAAAATGGATGAGCACCAGCCTCTGAGTTGGTACGATGATCAGGTCTCATTCATGCCTGATTTTGATTCTCCTAGGCAAATACCTCAGCCTTATTCACCATACCATAATATTCATCAATATCCCTGCAAACAAGAACCTGAGTTGCAGTATTATAGGCCTCATGAAAGATTCCTCCAACTTCCGCACTTAGAAAGTCCGAAAGTTCCACAATTATCAGCAGGAAGTGCAAGCTGCAAT…
PgNAC14	991	GCACAACTTGCACCACCATCACCTTAATTCTTATCGTACGACCATAACCACCTCTATATATTATAAAGGGAAGTTTGATTACCATTTTATTATTATCATCATTAGCTAGTTTATGGCAGTTTCTTCCACCATGAACCAACAAGATAATCATCATCATCATCATCATAACGACGACAAGGGTGATGATGAGCACGAGCATGACATGGTCATGCCCGGTTTTCGCTTCCATCCCACCGAGGAAGAACTCGTTGAGTTTTACCTTCGCCGTAAGGTTGAGGGCAAGCGTTTCAATCTTGAACTCATCACTTTTCTTGATCTTTATCGTTATGACCCTTGGGAACTTCCTGCCTTGGCAGCAATTGGGGAGAAAGAATGGTTCTTTTATGTGCCTAGAGATCG…
PgNAC15	1006	AATTGACATAATGTTGAAATTTGAAGTAAAAGTAATTAAAAACAAGGACTACATAGGAGTTATTCCCCTGGTTAATTAATTATAACATGATAATTACTTGAGCAGCTCAAACAATTATTACCACAATAAGTTTTTACTTGTGGTGTGAGCCTACCCTACAATATTTCCTACAATTTAAGAGGTCCAACACTGATTAGAAACAAGTTAGTTCAGACCCTAAATATGCATTACAATTTTTCACCAAATGGAGTCCAAGTTAAATGGTTGCTCCTGATGCACTTGTTGTTGCTTCAAAGAGTTATCTAAACCCTTAGAAGTAGAAGAAGAAGCTGCGAAATTCTGAGTAAAATCAGACGTTCCATAGGGAGTACCTATTCCTTGTGGCATAAACGAGGCGTA…
PgNAC16-1	300	GAAAGCCACCGGCATTGACAAACCTATTTACTCAGAAGGCCGCCGCGGCGAGTACTCCAGTACCGTTATTGGGTTAAAGAAATCTTTAGTGTACTATCGTGGAAGCGCTGGCAAAGGTACCAAAACTGATTGGATGATGCACGAGTTTCGCCTTCCTCCACTTGATCATCGGCCTCTTCACCAAAATAACGCCAACCACATCCATCTCGAGAACGATGTATCTCAAGAAGCTGAAGTATGGACACTGTGTCGAATTCTAAAGAGAAATATATCAAACAGAAAGTGCATACCAGATTGGAG
PgNAC16-2	285	GAAAGCCACCGGCATTGACAAACCTATTTACTCAGAAGGCCGCCGCGGCGTTATTGGGTTAAAGAAATCTTTAGTGTACTATCGTGGAAGCGCTGGCAAAGGTACCAAAACTGATTGGATGATGCACGAGTTTCGCCTTCCTCCACTTGATCATCGGCCTCTTCACCAAAATAACGCCAACCACATCCATCTCGAGAACGATGTATCTCAAGAAGCTGAAGTATGGACACTGTGTCGAATTCTAAAGAGAAATATATCAAACAGAAAGTGCATACCAGATTGGAG
PgNAC17	593	AAAATACCCAAATGGATTTAGAACAAATAGAGCAACCAGAGCAGGATACTGGAAATCCACAGGAAAAGATAGAAAGGTTTCGTCTCAAAACCGAGCAATTGGAATGAAGAAAACATTGGTTTACTACAGAGGCCGAGCTCCTCAGGGAATCAGGACTGACTGGGTAATGCATGAATATCGCCTTGATGATAAGGAGTGTGAGGACACATCTGGAATTCAGGACTCGTATGCATTGTGCCGTGTGTTCAAGAAAAATGGAATATGCGGCTCGGACCTAGAAGACCAAGGGCAACCAAACATACCATTAATAGAATATTCACAAGGTGTCATCATCAACGAGTACGAAACGATGTCGCCTGCAGACGTTAACGTAGCATCAAGTTCATGCTTGGATGAAGA…
PgNAC18	330	CTTAAAAAGACGACAGAGTACAAAGGCACCCTGTCCGGGATGGGTGCCATTAAGGGCCTCCTCAGTAGCGCTGTACTCGTGAATTAGCCAATGAGTCCTCTGACCCTTAGGAGCACGTCCAGTATGGAAGACCAGAGTCTTCTTCCTCCCAATCACGTTCATTCCTTTACTACTCTTAATAAATCTGTCTTTGCCGGTGGCTTTCCAGTACCCAGCCACTGTTGCTCTGTTGGATCGGTTTCCGTTCTGATACTTCCGATCCTTGGGACAGAAGAAGAACCATTCATTATCAATTGATTCAACAACTGACAAATCAGGTAAATCCCAAGG
PgNAC19-1	214	GTAGTGATTTATGAGTTCTTCGTCAGTAGGCCGAAAGCGGAATCCCACCGGCAGAGTCCCCGCCATTTTCCACCAAAAATCTAAGGAAAAAAGAGAAAAGGGTGGATATAAATATATAAACAGAGATAGAAGGGGAATAATTTGGTGGATGAGATAGGAGTAACCCTAGAAGAAGAAGAGGAAGAAGAATGGAAACTAGAGAGAGAAAGAGATA
PgNAC19-2	323	GTAGTGATTTATGAGTTCTTCGTCAGTAGGCCGAAAGCGGAATCCCACCGGCAGAGTCCCCGCCATTTTCCACCAAATATCTAAGGAAAAAAGAGAGGGGTGATATAAATAAATATATGTATATATATAAACAGAGATAGAAGGGGAATAATTTGGTGGATGAGATAGGAGTAAACCCTAGAAGAAGAGGAAGAATAATAGAAACTAGAGAGAGAAAGAGATACTTGAGGGTTTTATAGAGCGATCGAGTTGCAGGTGAAAACATCACCATAGTGAAAGCGAAGGAGGGAGTATTATATATTTTGCCGAGTTGGAGGAAAGAG
PgNAC20-1	1023	CCGTTATCCACATATTTACTTTCAGCTGGAGGTTACATTACATTTGGAGAGTAGAAAGAAAGAGTAGAACTAAAATAGGACATTTCTTAGCATTCCTATGTACAGATGCTATATCAAGCCATTCCACTAATCTACTGGTTTGTAAATCAACACACACTTCCATCAAATCCCTGGGAACAGACACTGCATCAACCAATAGCCCAATACTACTCCAATATCATTAGAAAGAATATGTCATCTAATTACTTACTAGTCACCACCACACTTCAACTAGTAGCACAATAATCTCATATCAGGATCAGAGGGGTGTCCACATTTGTGACAAGCCGTTCTCCTGGCTCCAGTTTGGGGTCAACTCCAACTTGGAATTGCTGTTACTTGACATGTTGCTCAGAGCTG…
PgNAC20-2	515	GGTGGCGTAGGCAGAGGTGGACTTGAAATCGATGACTTCGTCGACGTCGCCGCCCAAGGGAGGGTCCATGAGGGGCGGCAGCTCCCCAGAGTCAAGGAAGTCACCGATGAAGCCGAAGGAGCTGACTCGCTCGATCCCGGCCTCCGCCGCTGCCATTGCCCCGTTGGTGGCCGTGAGCTCTTTGTTGAACACCTTGGACACGGCCCACTCGTCCTTGGCGGAGCGCGGGAGCGGGTGGGGGAGCTTGCCCTCGAGGCGGAACTCGTGCATGACCCAGCCGGTCTTCTCGCCGCGGGGGGCGCGGCCTAGGTAGAAGACGAGCGTCTTCTTCATTCCGACAAGGACGCCCCTCCCCCGGAAGATCTCCTTGTCCTTGCCGGTGGCCTTCCAGTAGCCGGT…
PgNAC21	774	GGTTCTGTTTCCATATTGCATAGGAATGTAATTTAACATAAAAAGTTGATCCAACACAAATTCTTGAAGATGGTTTTTGATTATTTCTTCTCAAAAACAAGAAAAATATGGGGTAAAACTATTTCTGCTGCAGCATTCCTCCTCCTCCTCCTGATCTAATAATTCATCATTACTAAATCTGATGTTCCCACTTGAACATGTTGGGGAGGGCAGAGGAGGCCCAAACTGGTCACTGCTCTCCAAATTCATGAAATCCATCATACCATCACAACTGGCTGTAATCCCCTCCTCCTCCTCCTCCAACTCCAAATTCCTTCTAGTTTTGTTGCTGATCCCATGATTCTTGGCTTTTCTTTTCCTTTGATATATGCAACAGACAACCCAATATTCCAATTCCTG…
PgNAC22	907	GGCTGATTGAAAGATATTAGAGACTGATTATAGCAGTCAATGAACATAGTACTGTTGTTCTTCGTGGTAGAACCAGTTAGGAGGGCGGCGTTATTTGTAGTATGAGAATCCTTAATGATATTGGAAGCAGTACTGCATTGTCTAGGTTGTGTTTGGTAGAAAATCTTTGAGACCACAAGTTCTCCTTCTTTTTCGTCATTGTTGTTACCAAGATGATACTGATGCATCACCCAATTAGTTTTCTCGGGCTTTCGTTGCTTTCCATAGTTAGTGTAGAGCACAAGGATCTTCTTGTAACCTTTGATCACTTTGCCTTGAACACAAACAGGCCTAGTTTTTCCCGTCTTGTGCCATCGGGTTTCATTTCCGTCTATGTCCGCGTCCACTTTTCTTCGCTTC…
PgNAC23	725	GCTGGCTGCTCATGGAGCTTATTCAGTGAAACACAATTGCCTCCTGGCTTCCGGTTTCACCCAACTGATGAAGAGTTCATCACTTATTACCTCCTCAAGAAAGTTCTTGACTACAACTTCACTGGCAGAGCCATTACCAAAGAAAGAGTGGTACTTTTATATCCCGAGGGATAGGAAATACCCAACTGGGTTAAGGACTAACAGAGCAATTGAAGCTGGATACAAGGCAACTGGGAAAGACAGAGAGATATACAGCTCAAAGACTTGTCCTCTTGTGGGGATGAAGAAAACCCTTGGATTCTACAAAGGCAGAGCTCCTAAAGGGGAGAAGACCAACTTGGTTCATGCATGAGTTTCGCCTACCATTATATATCAAAATTATTAGACCTAAATGGATGT…
PgNAC24	713	AATTCGACATAGTGTCCATACTTCAGCTTCTTGAAACTCATCATTAAAGTGGATATTGTTTTTGGTGGTGGTGTTGTGATGATAATCAGGCGGAGGAAGTCGAAATTCATGCATCATCCAATCAGTTTTGGTGCCTTTGCCAGCACTTCCGCGATAGTAAACCAATGATTTCTTCAACCCAATGCAGCAATCGCGGTGACCTTCGGAGTATATTGGTTTGTCAATGCCGGTGGCTTTCCAGAATCCAGAGCCAGTGACTCTGTTAGGTCTTATGCTATTCCTGTACTTTCTTCCCCTTCTGCAAAAGAAGTACCACTCTTTCTCTCCCATATTACTGCCTTTTGGAAGATCCCAAGGATCATATTTGTAGATATCAATATGTTTGATGAGCTCAAGACT…
PgNAC25-1	515	TTCCTCTTCAACAAATGGTGCATACCGATCCCCATTTGGTGGTCCTAAACCACTCTTCTGAAAAATTCTGCACAGCACAAAAGCATCCTTTTTTCCCTCCCAAACAAGAATAAGAATTTTTTGTAAGTTCAAATTTCTCACTGCACAATCATATTACCAGTAATTTCCAATTTAAAATCACCACAACTCGCACCTGTGCTACACCGGCTTTCTCCAATTCTATGTCTGTAAGTCTATACTCATGCATTACCCAGTTTGTTCGCTTGCCATCGGGAGCTCGCCCACTATGAAAGACTAGTGTTTTTTTCATTCCAATTGTATGACCCTTATGACGTACGGCCCTATCCTTCCCGGTTGCTTTCCAGTACCCTCTGCCAGTGGCACGGTTTAGTCTAGATC…
PgNAC25-2	409	TTCCTCTTCAACAAATGGTGCATACCGATCCCCATTTGGTGGTCCTAAACCACTCTTCTGAAAAATTCTGCACAGCACAAAAGCATCCTGTGCTACACCGGCTTTCTCCAATTCTATGTCTGTAAGTCTATACTCATGCATTACCCAGTTTGTTCGCTTGCCATCGGGAGCTCGCCCACTATGAAAGACTAGTGTTTTTTTCATTCCAATTGTATGACCCTTATGACGTACGGCCCTATCCTTCCCGGTTGCTTTCCAGTACCCTCTGCCAGTGGCACGGTTTAGTCTAGATCCATTACCATACTTCCTATCGACAGGGCTGAAGAAATACCATTCTAAATCTCTGCTGTTCAGTGACGAATAACCTTCAAGTTCCCAAGGCTCAGATTTGTAAACATC…
PgNAC26	1004	ATTATTATTATTATTATTATTATCCATCTTTGTAAGATGATTTAAAACAGCATCTATTACCATGTTATCTTCACAACAAGTACTCCCATTAATAAGCTGATCTCCAAAAGTATTGGGTATTGATGATGAATTGGTGGTGGTGAATTTGGAGGAAATTATGTTCATCTGGTTAATAGGGGGGTTGAAAATGGAGAAGCAGGGCACTTGCTCATATAACGACGACTGATGATGATGTGTTTGGTACTCATTGTATGGAGGAGGAGGAAGAAGAAGAGGAGGATCATCCATTAATGGAGGGAGATTATAAGTTGATGATGAGCTAATAATGCATGTGTCCTGATCGTACCCGTTAATTCCACCTTGTTTGGAACCACCCGGACCAGTATGATGATCAACTTC…
PgNAC27	619	AAAGACAGGAAAGTAGTATGCCAGGCATCTGTAATTGGATATCGAAAAACACTAGTATTTTATCGCGGAAGAGCTCCTGCAGGCGATAGAACTGACTGGGTAATGCACGAATATCGCCTCTCTGATGATGTTTCTCAAGGATCTCCAAGTTCTAAGGGACCTTTTGCCTTGTGCCGCATCATTAAAAAGAATGAGCAGGCATTGAAGACTAGTGATAATTATGGAGACCGAAAAGCAAAACAAGTTGGAAGCTGTTCAAGCAATGGGGATTTCAGCTCAACCAGAACTTTGAATGAGCCTGTAATCATTGCTGATGACATACCATTTCAAGCAAGTTACATGGGCAGTGAGAAAAATTATTCAACTACTCTTACTTCTCCTTATCAAACAACAACAATG…
PgNAC28	333	ACCCAATCATCAAGCCTCAAGGAGCCTTTTTTATTGGCACCGTCACTGCAGCCGGGGGGCTTCATACTGGTGGACTTAGTGTTGTCAGCAAGTCGATATTCATGCATGATCCAATTGGTTTTGATCCCTTTCGGTGGCTTTCCTCCGTAGAACACAAGTGCCTTTTTAACACCTACCTTCTGAGTTCCTCCAGAAGCGGCAGAGGTCACCACAGGCTTATCAGTTCCCGTGGCTTTCCAATAACCAGAAGTCGCCGCCCGGTTCGGCCTCGCCCCGTTAGGGTACTTCCGATCTCTTGGGCTAAAGAAGTACCATTCTTGTTCTCCAAACGAA
PgNAC29	403	TCTTGTTCTCCAAACGAAGCCTTAGCTGGTAGTTCCCATGGATCAAATTTGTAGAGATCGACTTCGGCTATGATGGCCACAGGAAGAGGAGCGGAGGCGGCCTTTTTTTTAAGGTAGTGAACCACTAGCTCTTCATCCGTGGGGTGAAAGCGGAAACCCGGTGGGAGCTGAGGCTGCTGTTGAGACCCCGCCGATGAATCTGTACTTTCCATTAATTGGAGCTAGCGATCGACCGGACTAATTGATAATTAATTAATTATTACTTGCAGCACCAACAATTTATTTTGTATTTACCTAGAGGAGGTTATGAACTATTTTATTTTTAAATACAAGAACATCTCACAATAGTATGATCGATCAAAAGAGAAAGCTGAGAGAGAGAGACATGAAATGTTGCTT…
PgNAC30-1	667	GCCTCCAACACTGTTTTAGCAAGAATACACCTACTGTGCTCAATATAACCAGCGCTCCTCCCTTATAGTCCTTCCCCTTCTCTTCCAATCATCTCCTTTCACCCAAAGGAGACAATTTGACCATGGAGATAGAACAAATTTCCAGTTGTCATTACCCCCCAGGTTTCAGATTCCACCCCTCAGATGAAGAGCTGATCGTTCACTACTTGCTGAAAAAACTCGGTTCGTGTCCGCTGCCAGCCGATGTAGTTGCTGAAATAGAACTTTACAACTACAACCCATGGGAGCTTCCCAACAAGTCATTGTTCGGAGAAGATGAGTGGTATTTCTTCACCCCGAGGGACCGAAAGTACCCGAATGGAGAGAGGCCTAATAGGACAGCAGCTTCAGGTTATTGGA…
PgNAC30-2	730	GCCTCCAACACTGTTTTAGCAAGAATACACCTACTGTGCTCAATATAACCAGCGCTCCTCCCTTATAGTCCTTCCCCTTCTCTTCCAATCATCTCCTTTCACCCAAAGGAGACAATTTGACCATGGAGATAGAACAAATTTCCAGTTGTCATTACCCCCCAGGTTTCAGATTCCACCCCTCAGATGAAGAGCTGATCGTTCACTACTTGCTGAAAAAACTCGGTTCGTGTCCGCTGCCAGCCGATGTAGTTGCTGAAATAGAACTTTACAACTACAACCCATGGGAGCTTCCCAACAAGTCATTGTTCGGAGAAGATGAGTGGTATTTCTTCACCCCGAGGGACCGAAAGTACCCGAATGGAGAGAGGCCTAATAGGACAGCAGCTTCAGGTTATTGGA…
PgNAC31	656	TGTCAATACCCGTAAGTGGGAAAACAAGATAGTCCAACTCTATAAAATCTTCTTCTAAAATGGCTACAAGTTGCTCAGCAGTTAAAGAATCAACAATCATCTCCCTACCACTGGAGAGTCCAGAAGATCTCACCTGCAAACCACCTGGCCCACTAGTAACTCCATCATCTAGCTCACTAACAAGCCCCATTGGAAACCTCGAAACTTTATTCTTGTGATCAAGAGACCTATTATCCACCTTGTTAGTTTCACCAGTGAGCAAATTATTTATACCATCATGCTGAACACCAACGTGGCACATTGTTGCAACACTATCTTCACCACAGGAACTTAATGGATGCTCCGATATGTTATTTCTGTGAGATTTAACAAATACTCGGCATAGGACAAAAGAAGCCA…
PgNAC32-1	724	TTTATCTCTCACACAGAAAAAATACCACTCCTTCTCCCCCATTTTTGCCCTCCGTGGCAAATCCCAGGGTTCAATCTTGTTCATATCTACCTCTCCGATAGCTGTAGCAGAGAAATTGGTGTCAACAACTTTCTTAGATAAATAATGGGTGATTAGTTCTTCATCTGTTGGATGAAATCGAAAACCCGGAGGTAATATCATCTGGTCATCCGACAAATTCTCCATGATCAACTAAAACCCTTCTTTCCTTCCTTACTTATCAAAACTAGTTGAGCTTAATTAATTTTGATCAAAATAAAAACCAGGCCTTTTAAAATTCAAATGGGTATTGACCGACCAAACAGCTCTAATATTCAGAATCTAGATACCCTTGAAGAGAATCAAATCTAGCAAGAAAAG…
PgNAC32-2	700	TTTATCTCTCACACAGAAAAAATACCACTCCTTCTCCCCCATTTTTGCCCTCCGTGGCAAATCCCAGGGTTCAATCTTGTTCATATCTACCTCTCCGATAGCTGTAGCAGAGAAATTGGTGTCAACAACTTTCTTAGATAAATAATGGGTGATTAGTTCTTCATCTGTTGGATGAAATCGAAAACCCGGAGGTAATATCATCTGGTCATCCGACAAATTCTCCATGATCAACTAAAACCCTTCTTTCCTTCCTTAGTTTTGATTGAGCTTAATTAATTTTGATCAAAATAAAAACCAGGCCTTTTAAAATTCAAACAGCTCTAATATTCAGAATCTAGATACCCGAAGAGAATCAAATCTAGCAAGAAAAGATTTTAATATAACTGTCTATGGGAGAGA…
PgNAC32-3	707	TTTATCTCTCACACAGAAAAAATACCACTCCTTCTCCCCCATTTTTGCCCTCCGTGGCAAATCCCAGGGTTCAATCTTGTTCATATCTACCTCTCCGATAGCTGTAGCAGAGAAATTGGTGTCAACAACTTTCTTAGATAAATAATGGGTGATTAGTTCTTCATCTGTTGGATGAAATCGAAAACCCGGAGGTAATATCATCTGGTCATCCGACAAATTCTCCATGATCAACTAAAACCCTTCTTTCCTTCCTTACTTATCAAAACTAGTTGAGCTTAATTAATTTTGATCAAAATAAAAACCAGGCCTTTTAAAATTCAAACAGCTCTAATATTCAGAATCTAGATACCCGAAGAGAATCAAATCTAGCAAGAAAAGATTTTAATATAACTGTCTATG…
PgNAC33	1041	GAAGTATCCAACGTCCTCCTGTTAACAATTAAGCCGCCGCCTTGAATTGCACCACCATCAAACACTTGAGAAATTTCAAACTCAAATCTTCTAGTTATATATTCTTCTTATCAAAACACAACTTCTCTCTCACGTCTCTTTCTCTCTCCTCTAGGCTCTAACACTATATATATCACCAACTCACTTCCACACCTTCCACTACATTATTTCCAACATCACTAAATATATAGCATTATATGTTCTCTCTCTCTTTTTCCGTTCTTCTTATATATTAATTAATCATGGGGGATAATAATGTAAATCTACCGCCTGGTTTTCGATTTTTTCCGACGGATGAAGAGCTCGTTGTTCATTTCCTCCAGCGCAAGGCCTCTCTCTTACCTTATCATCCAGATATAA…
PgNAC34	1024	AAAAAATATTTAAAAATCTTTATTGAATACACCATGCTAGATCATATAATTAATGGAGGTATTGAATATTTACTCCCAATACGTCCAAAAAGAATTGAGATCTCTCTAAACTAACAACAACAAAAAAAAACTTGCTATTTTTTTGGAGTTATCTTTGTGAATAAACTAGTACAATTTGGACAACCATTAGACTAGTGATCTGCAGGTGAATGGATGGTATATATAAGTGGGAATGTTGTAGCTAGGAAGTCGTCACTGCCAATCAAGTTGCTCCAATTCCCATTCCAGACCATTTATCATCTCAGAATTGGATGTTCCTGCATTTTCTAGGAAATGGTCTTTCTCCCCCGAGTATGAACTTTCTGGTGAGCATGTTTTCTCAATCTTTGGCGCATTTTC…
PgNAC35	431	GTAAGAAGATCATGGTTCTTTATATGAGCCAGGTCAGGGGTGGTAAAGCAGAGAAAACTAATTGGGTGATGCACCAGTATCATCTAGGCACAGGGGATGATGAAAAGGAAGGAGAGTATGTTATTTCGAAAGTGTTCTATCAGCAACAACAAATCAAGCAGACTGGAAAAAGTGAAGAACATTCACATGAAGGAATTGATGCTACAATTTTAAAAGTGGACGCCGTCTCTCCCAAATCAGTGACTCCTGAACTGTCACATGTTGAAAGGCGATTTCCTGTTTATGATGAGGAAAAAGACTTAATTGTTACTTCAATCAGTCCCCCTGCTAAGCATTTTGAGATGGAGTGCCTTAAAGATGAGGTGCACACTGCATTTGAAAACCCTGATAATCAAGATC…
PgNAC36	433	GGCTCCGGTGGCCTTCCAATACCCGGTTCCGGCAGCCCGGTTTGGCCGTGAACCATTTGGATACTTTCTATCCCTTGGGGAAAAGAAATACCACTCCTTTTCACCATATAGAGCCATTCCAGGGAGCTGCCATGGATCAAACTTGTATAGATCAATCTCAGCAATAATTGGAATCGCAATTTGCTGTGAAGCGCATTTCCGGCACAAATAATGCATCACAAGCTCCTCGTCCGTTGGATGAAACCTGAATCCAGGTGGTAATTCGATCTGCTCACCCTTCATTCGCTTGCTCTCTCTAATATCCTTTTCCGTCTCTCTCTTTCTCTCTCTAAACCCCCTTTATCTTCTTCTTCTTTGTTAGAACCCTTTGCTCTCTTTCTCTTACTTTGTTCTGGACCA…
PgNAC37	1223	GTTTTATGCCGGAAAAGCACCTAGAGGGGTGAAAACCAACTGGATAATGCATGAGTACCGTTTGGCTAACGTGGATAGATCAGCTGGCAAAAGAAATAATAATCTAAGGCTTGATGATTGGGTATTATGTCGAATATACAACAAAAAGGGTACCCTTGAGAAGCATGAGACAAAGTTGATAAAATACCCAGAGATGGATGAAATGGAAGAAAGGAAACCGGAGTTTGCAACATTTGATCACACAGAGACAGTACAATCTGTGTTGCAGCCACCACAACAATCGGCAGTGCCATTGCAAATGGACTATTTGGCGTTTGACACGTCAGAGTCTGGGGCTAGATTACACACGGATTCTAGTAGCTCCGAGCACGTATTATCCCCTGAATTCACTTATGAGAG…
PgNAC38	717	AAGAAAGAACACCCATATATTTAAACTACTTACCACTTCAAATATATCTGGATTTCAATCTATAGCTTAACTTAGCTCACAACAAAGAAAAATGGAGGAATTACCACCAGGGTTTCGTTTCTATCCCACTGAAGAAGAGCTAGTTGCCTTTTATCTTCACAACAAGCTAGAGGGGAATTATAGCCAAGCTCTTGCTCGAGTTATACCGGTTGTCAACATTTATGAACAAGAACCTTGGCAACTACCAAAGCTTGCAGGAGAGTTATGTCATGGAGATATGGAGCAATGGTTCTTTTTTGTGCCGAGACAAGAAAGAGAATCCCGAGGAGGGAGGCCTAGCCGGACTACTGCTTCCGGTTTCTGGAAGGCTACAGGGTCACCTAGTTATGTGTACTCATC…
PgNAC39-1	1544	AGTTAGAAGAAAATAAAAGAAAAGAAAGGGTCGGGTTGTCAAAGTAAAAAGGCAGTAGTATTATTTCCGAGTAGTCAAAATATGACTTGTATTTTAGTACTACCCATCTCTTCCACTTCTGTCCCACTACTACAACTGTTATATATCCTCATATCCCTAAAATAAACACAAAGCAAACGTTCACAACTCCCTCCCTCCCTCCCTCCTTAAGTATATATTACAACCACCAACATGAAGGGAATGGTTTGCTCCAAGAGAAATGGCATATATAATTACTATTTGGGTCCTCTGAGTCAAGCCTAAAGTTTTTGAGACAAAAAAACCAAAGCCAAAGCCCAAAGTTTGCCCTCTTTTCTTTTCTTTTTTGAAAAATCATGGAGCAAAACTGTGTCAATGGCA…
PgNAC39-2	1438	AGTTAGAAGAAAATAAAAGAAAAGAAAGGGTCGGGTTGTCAAAGTAAAAAGGCAGTAGTATTATTTCCGAGTAGTCAAAATATGACTTGTATTTTAGTACTACCCATCTCTTCCACTTCTGTCCCACTACTACAACTGTTATATATCCTCATATCCCTAAAATAAACACAAAGCAAACGTTCACAACTCCCTCCCTCCCTCCCTCCTTAAGTATATATTACAACCACCAACATGAAGGGAATGGTTTGCTCCAAGAGAAATGGCATATATAATTACTATTTGGGTCCTCTGAGTCAAGCCTAAAGTTTTTGAGACAAAAAAACCAAAGCCAAAGCCCAAAGTTTGCCCTCTTTTCTTTTCTTTTTTGAAAAATCATGGAGCAAAACTGTGTCAATGGCA…
PgNAC40-1	962	GTTACCGAGAATATATATACACACTAATAATTGGCCTTCTTATCGGTTACCTCATATATGCAACACCTCTTGTCTCTCCTCTCCTAATTATTCTTAGCTCCAGAGCTTGGTTTGTGTGTGTAAATTAAAGAACGAGCATGAGTAGTCTGCAGATGGTGGAGGCGAGGCTGCCGCCGGGGTTCAGGTTTCGTCCAAAAGATGAAGAATTGGTATGTGACTACCTGATGAAGAAGGTGGCACGCTGTGAGCAGCCTCCTTTTCTTATCCAAGTTGACCTTAACAAATCCGAACCTTGGGACATTCCTGGTTTAGCATCCGTGGGAGGCAAGGAATTGTACTTTTTTAGTCGGAGAGACCGGAAATATGCCACCGGGCTTCGCACAAATCGGGCAACAATTT…
PgNAC40-2	787	GTTACCGAGAATATATATACACACTAATAATTGGCCTTCTTATCGGTTACCTCATATATGCAACACCTCTTGTCTCTCCTCTCCTAATTATTCTTAGCTCCAGAGCTTGGTTTGTGTGTGTAAATTAAAGAACGAGCATGAGTAGTCTGCAGATGGTGGAGGCGAGGCTGCCGCCGGGGTTCAGGTTTCGTCCAAAAGATGAAGAATTGGTATGTGACTACCTGATGAAGAAGGTGGCACGCTGTGAGCAGCCTCCTTTTCTTATCCAAGTTGACCTTAACAAATCCGAACCTTGGGACATTCCTGGTTTAGCATCCGTGGGAGGCAAGGAATTGTACTTTTTTAGTCGGAGAGACCGGAAATATGCCACCGGGCTTCGCACAAATCGGGCAACAATTT…
PgNAC41-1	202	CTAAAGAAGTACCATTCATTTTCTCCAAATTCCGCTTTTTCGGGTAATTGCCATGGATCAAATTTATAGATATCAACTTCTGGAATAATTGAGACGGGGCATGGCTGCGACTTAGCTTGGTTTCGAAGATAAAACATGATTAATTCCTCGTCAGTTGGATGGAATCTAAAACCAGGAGGAAGATATGAGTCGGGTTTTCCTA
PgNAC41-2	1714	TTGCCAATTAACTTGGGAGCAATTATTTTTATATCTGAATGCATGCTCCAAAAGTCTTGAAGAGTTCGTATCAATATCAATTACTATAAATATACATACATACATAATACATTGTAACCCAAAAAAGAAAAAGAAAGGAAATATATAAGTACATACATATCTCAATATGTTATATGTCAGCAGCACCCAACCGCCTTTGAACAAATCCTAGGCTCTCAACTGGTCCACTTGACTTGGGCATCCATCTGATTCGTCTCTTATGTGCCGTGCTGTACAGAACTTGTCTAATTATTTGACCATCAATCATCACTTGCTACTCAATGCCAACTAATATACCAGCAGCAGTACATGTCTGGCTCTTCTTAAAGTAAAATGAATTATATTACAATATTTTTTGTT…
PgNAC42-1	727	TTCCGGCCTCAACTGCTCCTCCTTGCGCTATCGTCAGTATCCCGGAGGGTCTTCTGTCAAATGATCGTAAACATTTTGTTCTTTTGTACACTCGGCACAAACTGAGTTCTTGCCTCAACTGTAGAGTTGAACTAGTAGTTGAAGTTGAGGAGGAGGAGGAGGAATTAGGAGGTTGATGATGATCATTAGTGGTGGCTGCAGCTTTGTACTCGTTCATCTTCCATTCGGTCTTGGTTCCGTTTGGAGCTCTACCTTTGTAGAAAACCATGGTTCTCTTCATACCTATCACTCGGTTATCATGAGAAGAGTAAACAAAACCGGGAGATCCAGTTGCTTTCCAATGTCCTGATGATGTCAGACGGTTTGGTCTTCCTCCTCGCGCTTCTTTATCTTGTCTTG…
PgNAC42-3	893	TCCCAGTCCCAGTCCAACATCAGTAGATCATCACTATCCAAATGATTAGAAGGATCGGTATTATTATTATTATGGTCTCCTGAGGATGAGCTATGATCATGATCATCTGCTGGTGATGAGCTTCTCATCATCATCATGTTTTGATTTTGATGATAATTAGCAGATACAGAGGTTATTCCGGCCTCAACTGCTCCTCCTTGCGCTATCGTCAGTATCCCGGAGGGTCTTCTATCAAATGATCGCAAACATTTTGTTCTTTTGTACACTCGGCACAAACTGAGTTCTTGCCTCAACTGTAGAGTTGAACTAGTAGTTGAGGAGGAGGAGGAATTAGGAGGTTGATGATGATCATTAGTGGTGGCTGCAGCTTTGTACTCGTTCATCTTCCATTCGGTCTTG…
PgNAC43	1693	CTCGCCATAGAATTTTGGAGAGAGAAAATCCCACCGGTTTACATAATCCTCCCAGTGAATGACCACCACGTGGCCCCAGTCCACCACCCAGCACCACTATAAACCGCAGTTCAGAGTGTTAAATTGTTGGCGGGGGCTGCTAACTAACCCGGGTAAGATTATTAAACCCTCAATCACCACTCTATAAATACCAATAACCCCACCTTCTTGGCTAAGTAAGTGAAGTGAAGTGAAGCTAGAGAGAGAAAGAAAGAAAAGAGTTGCAGGCAGACTCTGTATTCTGTCAAGGAGGGAGTTTTGGTGCACGATTTTGTTTTTCTGCATCTACGTTGGGATACCATGTGTCCTCCAGCACCTTCCTCACTGATTTCTATTGTTGTATTGACTGATGTGGAGCTC…
PgNAC44	1806	ATTTAACCTGTTCACTACCAATAAGCTCACGTCTCCCTCTGCAACCTCAGCACTGACCTTTATTACGCGCGGAGAGCAAGCGTGTGACCCATCCTCACTCTGCTCTCTCTCTCTCACACACACACAAACACATCCTTTTGTTCTTATTTTTGTTCCTCTTCTCGTTCTTGTTATTTTTTCTTTCTCCTTCCCTTCACTTCTCACCTACAACTATATTTATATCTATTTATATACATATATATTCTCTAGCTACTTTATTGGTGAATGGATGGACTGTAATTTGATTAATTAAGAAACATAAAAAGAAAGAAATTGAAGCTCAATTGGAGTAGTAGGTTGAGAGAGGGAAGGGTGAGCTTTAACTACTAGTGCAAGTAATTAATGGAGGAGAAGTTGTTT…
PgNAC45-2	438	ATTTCATTTTGCTTTCTGCAACTGAAAATTAAATCAAGAATATATATATTAATGGAAGGAGCTGATGTAGTTGTTGTTAACGATGGAGATATTAATCAAGACGACGAGCTGTTGAATCTGCCTACGGGTTTCAGATTCCATCCAACAGATGAGGAGATTATTACTCACTATCTGTCCCAGAAAGTGGTCAACAACAGCTTCACTGCAGCTGCAATCGGAGAAGTTGATCTAAACAAGTGTGAACCATGGGATTTACCAAAGAAAGCGAAGCTGGGAGAAAAGGAATGGTTCTTTTTCTGCCGGAAGGACAGGAAGTATCCGACCGGTATGAGGACGAATCGAGCAACGGAATCTGGTTACTGGAAAGCCACCGGAAAAGATAAGGAGATTTACGGTAAA…
PgNAC45-4	1709	CTTTGGTCATACCTTATGTAGCTCCTGCTAAACCCTCTTTCTTTCTATTTAAGGCCCTTGTATTGTCCTCCTTTCTAAACTGCTGCTTCCCTTTCATAAAAATATCCCCACCAGAATTTCCTTTTTTGTTTGGCTTTCTAAAAAGCTTTATTTTAGTGAAAATATATAAACCATATATAAATATATATCATATCAATTATTATTGTTCAATTAGTCCATGGAAGGAGCTCCAATTGTGGTTGACGACGAAGGAGATCAAGAGCTCCTCAATTTGCCTCCAGGATTTAGGTTTCATCCAACTGATGAGGAGATTATTACTCACTATCTTACCCAGAAGGTGGTCAACAACAACTTTTATGCAACTGCTATCGGAGAAGTTGATCTAAATAAGTGCGAGCC…
PgNAC45-6	1698	CTTTGGTCATACCTTATGTAGCTCCTGCTAAACCCTCTTTCTTTCTATTTAAGGCCCTTGTATTGTCCTCCTTTCTAAACTGCTGCTTCCCTTTCATAAAAATATCCCCACCAGAATTTCCTTTTTTGTTTGGCTTTCTAAAAAGCTTTATTTTAGTGAATATATAAGTATATATATATAAATTATTATTGTTCAATTAATTAATGTCCATGGAAGGAGCTCCAATTGTGGTTGACGAAGGAGATCAAGAGCTCCTCAATTTGCCTCCAGGATTTAGGTTTCATCCAACTGATGAGGAGATTATTACTCACTATCTTACCCAGAAGGTGGTCAACAACAACTTTTATGCAACTGCTATCGGAGAAGTTGATCTAAATAAGTGCGAGCCATGGGATTTGC…
PgNAC46-1	1606	TCCAAATTTAAGAAGAAATATTCACTTGAAATTATCAAATTACCTTACAAACGCATCATCAAAACATAGTTATAGTGTTTATATACATAGACAGAGAGATTAACACAAGGCTTTAACACAAAAACCAAAAACTGGAGCATGTAAGAATGATTATACCATGCCAGGTCTTGGTATTGACTCAACCAGGCAGCTAAAATGTCATCAAAACTCCACGGCCTCTCTTTACTTTAAGGCTTGTAGGTGTAGCCATGTAGGAAATGGGAAAAGTCTGAACGCCCCTCTATCATTGAAGCGAATATTCCTCAAGGGAGAACACAAAATTGTTACTTCATTGTCCATACTGGGGGAACCTTTCACTCAACATTTCTCTCTTTTATATTCGGTCCAAGAAGTCAAAAA…
PgNAC46-2	1384	TCCAAATTTAAGAAGAAATATTCACTTGAAATTATCAAATTACCTTACAAACGCATCATCAAAACATAGTTATAGTGTTTATATACATAGACAGAGAGATTAACACAAGGCTTTAACACAAAAACCAAAAACTGGAGCATGTAAGAATGATTATACCATGCCAGGTCTTGGTATTGACTCAACCAGGCAGCTAAAATGTCATCAAAACTCCACGGCCTCTCTTTACTTTAAGGCTTGTAGGTGTAGCCATGTAGGAAATGGGAAAAGTCTGAACGCCCCTCTATCATTGAAGCGAATATTCCTCAAGGGAGAACACAAAATTGTTACTTCATTGTCCATACTGGGGGAACCTTTCACTCAACATTTCTCTCTTTTATATTCGGTCCAAGAAGTCAAAAA…
PgNAC47-1	1980	GGGGGGGTTTATTTTCCACTCTACATAATAAAACATAATCCAGAACAGCTTCAAGCCTTGGCTACTAATCCAGATCGAAGAAATACGATACTAGAAAAAGTATTAACATGTTTAGCACTCAAAGAACAACGCTAAAAGGCGTAGTCTTAGAGAACAATCCAAACGTTGAAAGGGATTTTTAGATCACAACAATGTACATAGTTATCTTCCTGTGACCACAGACCATTAAATTCTCCAAAACTTCCATCACCACTGCTTTGTCTACAAATTGGAGCTTGGTTCCAAGTTTCCATTCCTTCATGTGGCATGCTCCCATTTCCAAAGAAATTCATATAATCTTCATCATGTCCAGAGTAAGGTGACATGCAGCCAAATTGACTAAGATCATCAGCAAGTTCA…
PgNAC47-2	2067	GGGGGGGTTTATTTTCCACTCTACATAATAAAACATAATCCAGAACAGCTTCAAGCCTTGGCTACTAATCCAGATCGAAGAAATACGATACTAGAAAAAGTATTAACATGTTTAGCACTCAAAGAACAACGCTAAAAGGCGTAGTCTTAGAGAACAATCCAAACGTTGAAAGGGATTTTTAGATCACAACAATGTACATAGTTATCTTCCTGTGACCACAGACCATTAAATTCTCCAAAACTTCCATCACCACTGCTTTGTCTACAAATTGGAGCTTGGTTCCAAGTTTCCATTCCTGCATTGAAGAAAATTGAACTAGAATGATTTCTCCGGTTTGTTTTTTAGAAGGGTTTTTGATTTAATGAATTAGACCAGTCATAACCTTCATGTGGCATGCTC…
PgNAC47-3	2053	GGGGGGGTTTATTTTCCACTCTACATAATAAAACATAATCCAGAACAGCTTCAAGCCTTGGCTACTAATCCAGATCGAAGAAATACGATACTAGAAAAAGTATTAACATGTTTAGCACTCAAAGAACAACGCTAAAAGGCGTAGTCTTAGAGAACAATCCAAACGTTGAAAGGGATTTTTAGATCACAACAATGTACATAGTTATCTTCCTGTGACCACAGACCATTAAATTCTCCAAAACTTCCATCACCACTGCTTTGTCTACAAATTGGAGCTTGGTTCCAAGTTTCCATTCCTGCATTGAAGAAAATTGAACTAGAATGATTTCTCCGGTTTGTTTTTTAGAAGGGTTTTTGATTTAATGAATTAGACCAGTCATAACCTTCATGTGGCATGCTC…
PgNAC47-4	1966	GGGGGGGTTTATTTTCCACTCTACATAATAAAACATAATCCAGAACAGCTTCAAGCCTTGGCTACTAATCCAGATCGAAGAAATACGATACTAGAAAAAGTATTAACATGTTTAGCACTCAAAGAACAACGCTAAAAGGCGTAGTCTTAGAGAACAATCCAAACGTTGAAAGGGATTTTTAGATCACAACAATGTACATAGTTATCTTCCTGTGACCACAGACCATTAAATTCTCCAAAACTTCCATCACCACTGCTTTGTCTACAAATTGGAGCTTGGTTCCAAGTTTCCATTCCTTCATGTGGCATGCTCCCATTTCCAAAGAAATTCATATAATCTTCATCATGTCCAGAGTAAGGTGACATGCAGCCAAATTGACTAAGATCATCAGCAAGTTCA…
PgNAC48	1365	ATTTATAGCCTCCAGCCCTCCACTCCACCGCCTAAATTCAACAATTTTCATTTCATCATCTATATGAAAACCTACACCAAAAATCATAACAAAATTAGTAATTTAGTATGAACAGCATAAATTCCTCGGCCACTGCGCAACATCCCCGGCTCCCACCGGGCTTCCGGTTCCACCCTACCGACGAGGAACTTGTAGTACACTATCTCAAGAAAAAGGCCGCCTCGGTGCCCCTTCCGGTTGCAATCATAGCTGAAGTTGATCTCTATAAATTTGATCCGTGGGAGCTCCCAAGTAAGGCGAGTTTTGGTGAAGAAGAATGGTATTTTTTCAGTCCACGAGATCGGAAATACCCTAATGGAGCAAGGCCTAATAGGGCAGCAACTTCTGGATATTGGAAGG…
PgNAC49-1	960	GGGACATTGGAGCTGCACTTCCTCCGGGATTTAGGTTTTATCCGAGTGATGAGGAATTAGTGTGCCATTATCTTTACAAAAAGATTGCGAATGAGGAAGTTTTGAAGGGTACTTTAGTGGAAATTGACCTGCATACATGTGAGCCGTGGCAACTTCCTGAGGTGGCAAAGCTGAATTCAAATGAGTGGTACTTCTTCAGTTTTCGAGATCGCAAGTATGCGACTGGATATCGAACGAATAGAGCGACGATATCTGGGTACTGGAAGGCGACGGGGAAGGATCGTACGGTGTTTGATCCGAGGACACATGGTATTGTAGGGATGAGAAAGACTTTGGTTTTCTACAAACATAGAGCTCCTAATGGGGTTAAAACTGGTTGGATCATGCACGAGTTTCGCC…
PgNAC49-2	1004	AGGGTAATTAATTTATTTCCCTTTGTTTAATTAATTCTTCTAATTGCTAATTAAATGCATGTATATATTTTTGAAGAGGTGGCAAAGCTGAATTCAACAGAGTGGTACTTCTTCAGCTTTCGAGATCGGAAGTATGCGACGGGGTTTCGGACGAATCGAGCCACCAAGACCGGATACTGGAAGGCCACGGGGAAGGATCGGACGGTGATTGATCCGAGGACTAAAACCACTGTTGGGATGAGAAAGACTCTGGTTTTCTACAAAAATAGGGCTCCAAATGGGATTAAAACTGGTTATATCATGCATGAATTTCGCCTCGAAAATCCACTTCTTCCTCCTAAGGAAGACTGGGTGTTATGTAGAGTATTTCACAAAGCCAAGACAGAGAACAACGATATT…
PgNAC49-3	1090	GGGACATTGGAGCTGCACTTCCTCCGGGATTTAGGTTTTATCCGAGTGATGAGGAATTAGTGTGCCATTATCTTTACAAAAAGATTGCTAATGAAGATGTTTTAAAGGGTACTGATCTCTTGGAAATTGATCTCCATACATGTGAGCCATGGCAGCTTCCAGAGGTGGCAAAGCTGAATTCAACAGAGTGGTACTTCTTCAGCTTTCGAGATCGGAAGTATGCGACGGGGTTTCGGACGAATCGAGCCACCAAGACCGGATACTGGAAGGCCACGGGGAAGGATCGGACGGTGATTGATCCGAGGACTAAAACCACTGTTGGGATGAGAAAGACTCTGGTTTTCTACAAAAATAGGGCTCCAAATGGGATTAAAACTGGTTATATCATGCATGAATTTC…
PgNAC50-1	361	TCGATTTCATCCAACAGATGAAGAGCTTATCACATGTTACCTCATAAATAAGATCTCCGATGCTAGTTTTACAGGAAGGGCTATTACTGACGTTGACCTTAACAAATGCGAGCCATGGGATCTTCCAGGGAAGGCAAAGATGGGAGAAAAGGAATGGTATTTTTTCAGCCTAAGAGATCGGAAATACCCAACTGGAGTAAGAACAAACCGAGCCACGAACACTGGATACTGGAAGACTACAGGGAAAGACAAAGAAATCTTTAATAGTGTGACTTCAGATTTAGTTGGGATGAAGAAGACACTGGTTTTCTACAGAGGAAGAGCTCCCAGAGGAGAGAAAACTAACTGGGTCATGCATGAG
PgNAC50-2	1152	ATGAAGAAGACACTGGTTTTCTACAGAGGAAGAGCTCCCAGAGGAGAGAAAACTAACTGGGTCATGCATGAGTATCGTATTCATTCAAAATCCTCGTTTAGAACAACCAAGCAAGATGAGTGGGTTGTATGCCGTGTCTTTCAGAAGAGTGCTGGAGGGAAAAAGTACCCCTCAAATAACTCCAGAGCAGTGAATCCCTACAACCTCCAAATAGGCGCTCCTAGTTCCATGCCTTCACAAGTCATGCAGTCCGACCCTTTTCATCAGTTTCCGATGGGAAGAGCTTACATGACTAATGCTGAGTTGGCAGAGCTTACTAGGGCTTTCAGAGGTGGCTCAACCAGCATGAATATGCCTATGCCTATACAATCCCAATTGAACTATCCGGTAGTGGCAGGA…
PgNAC51-01	594	CAAGTTGCCTTACAGACCACGTTTCTTTCTCCCGTGAAAACCAACTATTTATAAAGTTCTGTTCCTCTGCACATTTTTCCTTCACAACACATTTCAATCTTTCTGTTAGAGATTTGGGTCTTCCCTTGCTTCTATTAATTAATTCACAACTCATATAAAGCTAATACCCTTTCTATTTTCAGAATATTCCTCTCCTTCTTCTGTTAATTAGCAGAGGAATTAGGAACTCAATTCATATTTCGAGATCAGTGTTTACGCTCTTTTGTCAAGCTTGATTTCTGAATATTGTAATATAAGAACTGGTTTAGACTGCTGCAGAGCAAGTCTGTCTCAGCTTTGTTAATTAATTGAATTTGAGGGTTTTATGAGGTGTTAAGACTCGAGACGGATGGAAATGGA…
PgNAC51-02	1556	CAGAATTGAATGCCATAAACAAACCAACAAGTTGCCTTACAATCCACGTTTCTTTTCTCTCCCCAAAACCATTATTTATGGACTTCTGTTCTCTTCACAACACCTTCCAATCTTTCTGTTACACATTTGAGCCTTCCCCTCCTTTTCCCCACTGCCTATTATAATTTCATTTGCACCAGACCAGTATCATACTTATTGCTTCCCCTGTTTTCTTGATTTTAATTAATTCTCTTCTTTTTAGGAACCAATTTCGAGGGTTTATGTACTTTTGGTAAGTATAGTCAAAAGGATTCCAGAAAATAATAAAGTGTCAAGACTTGAAGAAGAATGGAAAATATTTCTCAAGAACAAATGGAATTGCCTCCTGGTTTTCGATTTCACCCGACAGATGAAGAGCTT…
PgNAC51-03	1630	CAGAATTGAATGCCATAAACAAACCAACAAGTTGCCTTACAATCCACGTTTCTTTTCTCTCCCCAAAACCATTATTTATGGACTTCTGTTCTCTTCACAACACCTTCCAATCTTTCTGTTACACATTTGAGCCTTCCCCTCCTTTTCCCCACTGCCTATTATAATTTCATTTGCACCAGACCAGTATCATACTTATTGCTTCCCCTGTTTTCTTGATTTTAATTAATTCTCTTCTCTTTAGGAACCAATTTCGAATTCATATATTTCAAGATCAGGGTTTATCTACTTTTAGTAAGTATAGTCACAAGAATTCCAGAAAATAATAAAGTGTCAAGACTTGAAGAAGAATGGAAAATATTTCTCAAGAACAAATGGAATTGCCTCCTGGTTTTCGATTTC…
PgNAC51-04	1610	CAGAATTGAATGCCATAAACAAACCAACAAGTTGCCTTACAATCCACGTTTCTTTTCTCTCCCCAAAACCATTATTTATGGACTTCTGTTCTCTTCACAACACCTTCCAATCTTTCTGTTACACATTTGAGCCTTCCCCTCCTTTTCCCCACTGCCTATTATAATTTCATTTGCACCAGACCAGTATCATACTTATTGCTTCCCCTGTTTTCTTGATTTTAATTAATTCTCTTCTTTTTAGGAACCAATTTCGAGGGTTTATGTACTTTTGGTAAGTATAGTCAAAAGGATTCCAGAAAATAATAAAGTGTCAAGACTTGAAGAAGAATGGAAAATATTTCTCAAGAACAAATGGAATTGCCTCCTGGTTTTCGATTTCACCCGACAGATGAAGAGCTT…
PgNAC51-05	1619	CAGAATTGAATGCCATAAACAAACCAACAAGTTGCCTTACAATCCACGTTTCTTTTCTCTCCCCAAAACCATTATTTATGGACTTCTGTTCTCTTCACAACACCTTCCAATCTTTCTGTTACACATTTGAGCCTTCCCCTCCTTTTCCCCACTGCCTATTATAATTTCATTTGCACCAGACCAGTATCATACTTATTGCTTCCCCTGTTTTCTTGATTTTAATTAATTCTCTTCTTTTTAGGAACCAATTTCGAGGGTTTATGTACTTTTGGTAAGTATAGTCAAAAGGATTCCAGAAAATAATAAAGTGTCAAGACTTGAAGAAGAATGGAAAATATTTCTCAAGAACAAATGGAATTGCCTCCTGGTTTTCGATTTCACCCGACAGATGAAGAGCTT…
PgNAC51-06	1576	CAGAATTGAATGCCATAAACAAACCAACAAGTTGCCTTACAATCCACGTTTCTTTTCTCTCCCCAAAACCATTATTTATGGACTTCTGTTCTCTTCACAACACCTTCCAATCTTTCTGTTACACATTTGAGCCTTCCCCTCCTTTTCCCCACTGCCTATTATAATTTCATTTGCACCAGACCAGTATCATACTTATTGCTTCCCCTGTTTTCTTGATTTTAATTAATTCTCTTCTCTTTAGGAACCAATTTCGAATTCATATATTTCAAGATCAGGGTTTATCTACTTTTAGTAAGTATAGTCACAAGAATTCCAGAAAATAATAAAGTGTCAAGACTTGAAGAAGAATGGAAAATATTTCTCAAGAACAAATGGAATTGCCTCCTGGTTTTCGATTTC…
PgNAC51-07	1617	AGGGCCTTGTGCTCCTCAGACTTTGTTTTTTCTCTTAACATCTCCTAATCTTTCAGCAACTTTTTACTTTCATGGCTTATTTCTTTCTTTTTTCTCTCCCTTTTCTACTTCCTGCTATTTCTCCCCTAGCTCTCTTTCCAATTAATATAATCTATAGTAAAAGCTTCTCTTGCTAGATTTGATTCTCTAAAGGGTATCTAGATTCCTGAAAGTTAGAGCTGTTTGGTCTGGATCCATTTGAAATCTAATACTAGTTATATAGGCCTGGTTGTAGATATTGATCAAAATTAATCTAGCTTCTGAAACAGAGGTTTTAATACTAGGGTTTTAGGTGATCATGGAAAATTTATCTGTTAAGGCCGATGATCAGATGGTATTACCTCCGGGATTTCGATTCCA…
PgNAC51-08	1537	CAGAATTGAATGCCATAAACAAACCAACAAGTTGCCTTACAATCCACGTTTCTTTTCTCTCCCCAAAACCATTATTTATGGACTTCTGTTCTCTTCACAACACCTTCCAATCTTTCTGTTACACATTTGAGCCTTCCCCTCCTTTTCCCCACTGCCTATTATAATTTCATTTGCACCAGACCAGTATCATACTTATTGCTTCCCCTGTTTTCTTGATTTTAATTAATTCTCTTCTTTTTAGGAACCAATTTCGAGGGTTTATGTACTTTTGGTAAGTATAGTCAAAAGGATTCCAGAAAATAATAAAGTGTCAAGACTTGAAGAAGAATGGAAAATATTTCTCAAGAACAAATGGAATTGCCTCCTGGTTTTCGATTTCACCCGACAGATGAAGAGCTT…
PgNAC51-09	1628	AGGGCCTTGTGCTCCTCAGACTTTGTTTTTTCTCTTAACATCTCCTAATCTTTCAGCAACTTTTTACTTTCATGGCTTATTTCTTTCTTTTTCTCTCCCCTTTTCTACTTCCTGCTCTTTCTCGCCTAGCTCTCTTCCCAATTCAATTCCAATTAATACAATCTATAGTAAAAGCTTCTCTTGCTAGATTTGATTCTCTAAAGGGTATCTAGATTCCTGAAAGTTAGAGCTGTTTGGTCTGGATCCATTTGAAATCTAATACTAGTTATATAGGCCTGGTTGTAGATATTGATCAAAATTAATCTAGCTTCTGAAACAGAGGTTTTAATACTAGGGTTTTAGGTGATCATGGAAAATTTATCTGTTAAGGCCGATGATCAGATGGTATTACCTCCGGGA…
PgNAC51-10	1639	CAGAATTGAATGCCATAAACAAACCAACAAGTTGCCTTACAATCCACGTTTCTTTTCTCTCCCCAAAACCATTATTTATGGACTTCTGTTCTCTTCACAACACCTTCCAATCTTTCTGTTACACATTTGAGCCTTCCCCTCCTTTTCCCCACTGCCTATTATAATTTCATTTGCACCAGACCAGTATCATACTTATTGCTTCCCCTGTTTTCTTGATTTTAATTAATTCTCTTCTCTTTAGGAACCAATTTCGAATTCATATATTTCAAGATCAGGGTTTATCTACTTTTAGTAAGTATAGTCACAAGAATTCCAGAAAATAATAAAGTGTCAAGACTTGAAGAAGAATGGAAAATATTTCTCAAGAACAAATGGAATTGCCTCCTGGTTTTCGATTTC…
PgNAC51-11	1557	CAGAATTGAATGCCATAAACAAACCAACAAGTTGCCTTACAATCCACGTTTCTTTTCTCTCCCCAAAACCATTATTTATGGACTTCTGTTCTCTTCACAACACCTTCCAATCTTTCTGTTACACATTTGAGCCTTCCCCTCCTTTTCCCCACTGCCTATTATAATTTCATTTGCACCAGACCAGTATCATACTTATTGCTTCCCCTGTTTTCTTGATTTTAATTAATTCTCTTCTCTTTAGGAACCAATTTCGAATTCATATATTTCAAGATCAGGGTTTATCTACTTTTAGTAAGTATAGTCACAAGAATTCCAGAAAATAATAAAGTGTCAAGACTTGAAGAAGAATGGAAAATATTTCTCAAGAACAAATGGAATTGCCTCCTGGTTTTCGATTTC…
PgNAC51-13	610	CAAGTTGCCTTACAGACCACGTTTCTTTCTCCCGTGAAAACCAACTATTTATAAAGTTCTGTTCCTCTGCACATTTTTCCTTCACAACACATTTCAATCTTTCTGTTAGAGATTTGGGTCTTCCCTTGCTTCTATTAATTAATTCACAACTCATATAAAGCTAATACCCTTTCTATTTTCAGAATATTCCTCTCCTTCTTCTGTTAATTAGCAGAGGAATTAGGAACTCAATTCATATTTCGAGATCAGTGTTTACGCTCTTTTGTCAAGCTTGATTTCTGAATATTGTAATATAAGAACTGGTTTAGACTGCTGCAGAGCAAGTCTGTCTCAGCTTTGTTAATTAATTGAATTTGAGGGTTTTATGAGGTGTTAAGACTCGAGACGGATGGAAATGGA…
PgNAC52	1625	GCTACAGCATGTCAAATAGAAGTGAAGATTTTGTGGAGGAAATTCTTGAGAAAAGTTGATAGAAATTAATTAGAAAGGAAGAATTAATCTAGCTAGTTGCTAGCTGTGGCTTTCGATACGGTTCAAGCTAGCCATGAACAAGACTAGTAAAACAATTAGCAGCTCTGATCTCATTGATGCAAAGCTTGAGGAACATCAATTGTGTGGATCCAAACACTGTCCTGGCTGTGGACACAAGCTTGAAGGAAAGCCGGACTGGGTAGGTTTACCAGCAGGAGTGAAATTTGATCCCACAGACCAAGAATTGATAGAACACCTTGAAGCAAAAGTTGAAGCTAAAGAATTAAAATCTCACCCTTTGATTGATGAATTCATCCCTACTATTGAAGGTGAAGATGG…
PgNAC53	1277	GAAGACTTGAGTTATTCCTGGTCTTCGGACCCACCAACTTGACTACTCCACTTACTTATGTTATTTGCCTTATAAAAACGAATATACTTGGCGCCTCCCTCCATAAATACTTGCTTGCTATAAAAACATAGAAGCAGATCGATCCACTAGCTAGCCTTACTTGTCTATTAGCTAGTTTGCAAATAAAAAGCAGTAGATACTAGCACTTCCTCAATCAATCATAATATAAGGCCAGGGCATGGATGAATCAAAAACATCCAAGATGGGATTGCCGGGCTTCCGGTTTCATCCTACTGAGGAAGAGCTTCTCGACTTCTACCTTAAAAACACAATTCTGGGGGGCCAAAAGTTGCACTACGATATCATAGGCTTTCTCAATATCTACCGTCATGATCCTTG…
PgNAC54-1	1843	TTTTTTTGAAAAGAAAAACATTATTTAATAAACTGGTCTGAAAAACAAGGTTTCATAGCACTCCATACATGGTTCAGGGATTACAATGAACAACTTCAGCAATAGGTTACATGAGCAACACAAACTGAAATGACCCTTTTCAAGTGCTCATTTTCCTTCACCAAAAGATGAAGGAATACACTTTGATTAATGATAAACATGACAAGGGCTCGAGCCTTGAACTACAAAGCTAAAATTACATGGTGCCGGGATAGCTACTTACCATGGGCAACCCTTCTCAAATCCTCGTTTTGCTTGTTTAAAAGATCGATCCGGGATTGAAGTATGTTGATCATGGCTTGAGCCCTCATCACTTCAATCTTCAATGTCTCTCTCTCCATCGAAACATTAAGGATCTCG…
PgNAC54-2	2003	TTTTTTTTTTATAATCAAAGTCACAAAACTAAATTTTACTTGAACAAACTGATCTGAAATACAAGGTGTCATAACCATCCGATGCATGGTTCAGATTATAATGAACTAAGTTTACTACTACAGCTACAGCAACAGATAACATAAGCAACACAAAGAACTAAAACAAACCTTTTCAAGTGCTCCATTTCCTTCATCAGAAATGAACTTACGCGTCGATAAACCTTGATCCTGACAAAGGCTCGAACCTAGAGCTACAAAGCTAAATTAAATGACGCCGGATAGCTACAAACCGTGGACAACACTTCTCAAATGTTCGTTCGCCTTGTTTAAAAGATCAGTACAGGATTGAAGGATGTTAATCATCGTTTGGCCCTCCTCGCTTTATTCTTCAATCTCTCT…
PgNAC55-1	2828	AATTAGAGAAAGAAACAGGGATGCATATCAAGCTACCACCTTAATAAACAGATCAATCCAGCGCCATGATACTGTCAACTTCATAGTTGACAAGTATCATTCTCCATTTATATATTTCATGAAACCTTCCTCAGTTTTTAATTCCGTTCCAAACTAATGTTTCAAGCAAAAGTTCAATTCGGCATCAATATTTATGCCACATATCTCTTTGATTTTGTTTCTCCTCAACCCTAGTCAATGCCCGGAAGGGGGGAAACAAGATCATCCAACTCCAGAAAATCTTCTTCTTCTTCTAAAATAGCTACAATTTGCTCGGCAGTCAAAGAATCAACAATCAAGTCCCTCCCAATGGAAAGTCCAGACGATGTTATCTGACCGACCGGCCCACTAGTAACTTTA…
PgNAC55-2	2875	GGATCATATCTTAATAAACAGATCAATCCAGCGCCATGATACTGTCAACTTCATAGTTGACAAGTATCATTCTCCATTTATATATTTCATGAAACCTTCCTCAGTTTTTAATTCCGTTCCAAACTAATGTTTCAAGCAAAAGTTCAATTCGGCATCAATATTTATGCCACATATCTCTTTGATTTTGTTTCTCCTCAACCCTAGTCAATGCCCGGAAGGGGGGAAACAAGATCATCCAACTCCAGAAAATCTTCTTCTTCTTCTAAAATAGCTACAATTTGCTCGGCAGTCAAAGAATCAACAATCAAGTCCCTCCCAATGGAAAGTCCAGACGATGTTATCTGACCGACCGGCCCACTAGTAACTTTATCATCTAGCTCACCAACCAGTTCCATTGGA…
PgNAC55-3	2905	AATTAGAGAAAGAAACAGGGATGCATATCAAGCTACCACCTTAATAAACAGATCAATCCAGCGCCATGATACTGTCAACTTCATAGTTGACAAGTATCATTCTCCATTTATATATTTCATGAAACCTTCCTCAGTTTTTAATTCCGTTCCAAACTAATGTTTCAAGCAAAAGTTCAATTCGGCATCAATATTTATGCCACATATCTCTTTGATTTTGTTTCTCCTCAACCCTAGTCAATGCCCGGAAGGGGGGAAACAAGATCATCCAACTCCAGAAAATCTTCTTCTTCTTCTAAAATAGCTACAATTTGCTCGGCAGTCAAAGAATCAACAATCAAGTCCCTCCCAATGGAAAGTCCAGACGATGTTATCTGACCGACCGGCCCACTAGTAACTTTA…
PgNAC55-4	2798	GGATCATATCTTAATAAACAGATCAATCCAGCGCCATGATACTGTCAACTTCATAGTTGACAAGTATCATTCTCCATTTATATATTTCATGAAACCTTCCTCAGTTTTTAATTCCGTTCCAAACTAATGTTTCAAGCAAAAGTTCAATTCGGCATCAATATTTATGCCACATATCTCTTTGATTTTGTTTCTCCTCAACCCTAGTCAATGCCCGGAAGGGGGGAAACAAGATCATCCAACTCCAGAAAATCTTCTTCTTCTTCTAAAATAGCTACAATTTGCTCGGCAGTCAAAGAATCAACAATCAAGTCCCTCCCAATGGAAAGTCCAGACGATGTTATCTGACCGACCGGCCCACTAGTAACTTTATCATCTAGCTCACCAACCAGTTCCATTGGA…
PgNAC56-1	2003	ATTTGGTTATGATGAAGAAAAAGGATGGTGATCAAGGTGATGATGATCCTGATGAGGATGGACCTCGTCCAACTGACATGGAGGGAAGGGTTGAAAAATACATTGGCGTGAAAGTAAAGGTTTCTTTCACCGGGCAAGGGGAGACACAGTCGATGAAGCAGCTGTCTGGGGGTCAAAAAACTGTGGTTGCATTGACACTTATCTTTGCTATTCAGCGATGTGATCCTGCTCCATTTTATCTATTTGATGAGATAGATGCTGCATTGGATCCTCAGTACAGAACTGCTGTAGGAAATATGGTTCGTCGTTTGGCAGACATGCAGACCACACAGTTTATAACGACAACTTTCCGGCAAGAGCTTGTTAAAGTCGCTGACAAGATATATGGGGTGACACACA…
PgNAC56-2	1981	ATTTGGTTATGATGAAGAAAAAGGATGGTGATCAAGGTGATGATGATCCTGATGAGGATGGACCTCGTCCAACTGACATGGAGGGAAGGGTTGAAAAATACATTGGCGTGAAAGTAAAGGTTTCTTTCACCGGGCAAGGGGAGACACAGTCGATGAAGCAGCTGTCTGGGGGTCAAAAAACTGTGGTTGCATTGACACTTATCTTTGCTATTCAGCGATGTGATCCTGCTCCATTTTATCTATTTGATGAGATAGATGCTGCATTGGATCCTCAGTACAGAACTGCTGTAGGAAATATGGTTCGTCGTTTGGCAGACATGCAGACCACACAGTTTATAACGACAACTTTCCGGCAAGAGCTTGTTAAAGTCGCTGACAAGATATATGGGGTGACACACA…
PgNAC56-3	2000	ATTTGGTTATGATGAAGAAAAAGGATGGTGATCAAGGTGATGATGATCCTGATGAGGATGGACCTCGTCCAACTGACATGGAGGGAAGGGTTGAAAAATACATTGGCGTGAAAGTAAAGGTTTCTTTCACCGGGCAAGGGGAGACACAGTCGATGAAGCAGCTGTCTGGGGGTCAAAAAACTGTGGTTGCATTGACACTTATCTTTGCTATTCAGCGATGTGATCCTGCTCCATTTTATCTATTTGATGAGATAGATGCTGCATTGGATCCTCAGTACAGAACTGCTGTAGGAAATATGGTTCGTCGTTTGGCAGACATGCAGACCACACAGTTTATAACGACAACTTTCCGGCAAGAGCTTGTTAAAGTCGCTGACAAGATATATGGGGTGACACACA…
PgNAC56-4	1978	ATTTGGTTATGATGAAGAAAAAGGATGGTGATCAAGGTGATGATGATCCTGATGAGGATGGACCTCGTCCAACTGACATGGAGGGAAGGGTTGAAAAATACATTGGCGTGAAAGTAAAGGTTTCTTTCACCGGGCAAGGGGAGACACAGTCGATGAAGCAGCTGTCTGGGGGTCAAAAAACTGTGGTTGCATTGACACTTATCTTTGCTATTCAGCGATGTGATCCTGCTCCATTTTATCTATTTGATGAGATAGATGCTGCATTGGATCCTCAGTACAGAACTGCTGTAGGAAATATGGTTCGTCGTTTGGCAGACATGCAGACCACACAGTTTATAACGACAACTTTCCGGCAAGAGCTTGTTAAAGTCGCTGACAAGATATATGGGGTGACACACA…
PgNAC57	2000	GGATGGAGCGGTCACACTGAATACTCTTTAATTCAGTATTTAATTAGTGGAGTACTCCTATTAATTACTCCAATTTACAGTCCATTCCGTCACCTCGTATTGAACAGTAAAATACTCTTTCATAATACAAATACAATCACCAATGGATCAAGTCAAGCTCTATGAAAAGAAATAAAATCAAGACTACACTTTTAGATAAATCGGTGAAGACCCAAATAAGGGGAAGAAGGGCAGACTTCAAGAAAGGAAAATAAATGGTTTTGCATATTTTGATTTGAACTGATCTGATCTGATCATCATTCTCCCAAATCTCATGGCTGGGCCGTCATGGTTGGTGGACGGTCATAGAATTGCAACAAAAATCAAGAGTGCTTCTGGCGCATGTGATCCTGGAAGAGT…
PgNAC58-2	348	TAATCAAGGGAAATACCAAGACGATGGAGCCGGTGATCTTTAAGAAATTGAAGCCCTAAAAACAGCGACCTCATTCCAAGAGTTGCTTCAGACGGCTAGTATTGCTAATGCTCAGCTTCGAAGGCTCGAGATTTTTGATTCGAGGGATTTGGGGATGATTCCGGAGAATTCCCTTGTTGGGTTGATCCCTTATAGATGGATGATATGATAAGGGGCGCAGTAGAGTGCAGAGAGATCAGAAAACAGAATAGGACAGGAAACCCCAGAACACACAGTTTCATTTTCTCGGCTTCCTATTTCACCCAACTGATCAAGAACTCATTTCTTATTACCTCCTCAAGAAAGTTC
PgNAC58-6	593	TAATCAAGGGAAATACCAAGACGATGGAGCCGGTGATCTTTAAGAAATTGAAGCCCTAAAAACAGCGACCTCATTCCAAGAGTTGCTTCAGACGGCTAGTATTGCTAATGCTCAGCTTCGAAGGCTCGAGATTTTTGATTCGAGGGATTTGGGGATGATTCCGGAGAATTCCCTTGTTGGGTTGATCCCTTATAGATGGATGATATGATAAGGGGCGCAGTAGAGTGCAGAGAGATCAGAAAACAGAATAGGACAGGAAACCCCAGAACACACAGTTTCATTTTCTCGGTCATATCACACTCATCCCCTACCTTATTATTACTAATAATATTATTTGGCTCTTTTCATTCTGAATCGCCCATTGGTTAATATATAATGCATGCTCTTATAGACACCCAA…
PgNAC59	4146	CTCTAGGCTATATCTCCCACGTTTATTCTAGAACTTCACCACGTGTCCCCCCTTCCCCCTCCTATATATTTCCCCTCTACGTTCCGTTTTAAGTTTCAAACACTCGAGCTTTCCAATTGAAATAAATCGAGAGAGAGAGAGAGAGAGAAAAAAAAGGGAAAATTGTAGAGAGAGAAAATGACGGCAGTGGAATTACAACTGCCGCCGGGTTTCCGATTCCATCCGACCGACGACGAGCTTGTGATGCACTATTTATGCCGGAAATGTGCATCTCATCAGATTGCTGTACCAATTATTAAAGAAATTGATCTGTATAAATATGACCCTTGGGATCTCCCGGGTTTGGCTTTGTATGGGGAGAAAGAATGGTACTTCTTTTCGCCTAGAGACCGGAAATAC…
PgNAC60-1	1040	TCAAGCTTGACAATGTCATCATTCAATATATCAGCAAAACAATCATCTACACCATCACAACCCTTTTGCGGGATGGAAGAACCATCCTTGAAAACCTCACTTGCTGGTTTATGATCAGATTCGCATTCAGAATCAATGTGCTCAACAGACTGAGAATTATCACTGCTGATACAGTCGTCCTTGTAGCTGCCGTCGGCTGCTATACCCTCTTTAAATACGCCCTTATGTTGAAGGCCTTCTTCAGCTAAAGCAGAGGTACTACTATCCCCAATGGATGGACTCTTTGATCCTGAAGACTTTTTTCTCGAATTCTCATGTAAGTGGAACTCACAGTTTCTACGAAGGCGGCAAACAAACAAAGAATCCTGAGAAGTTCCGCTCATACAATACTCATGCATT…
PgNAC60-2	1986	AGAAGTGTGTAATTCTAATACTAATAAAATGAACTATGAATCTGTTCATTGTAGATGACCTTTTATTGAGGATACATGCATTAAATAACTACTTAAAAGACACTTATTTGCTTTGGATTGAAAACAAAGAACAAATCCTCCTCCACAGCCACAAACTGTCCCTCTATCTCTCCAACACCAGACGGATCCAAAACCAACAGAGACTCCTCTCCCTCCCTACCCCTCCTCGTGAGCCATCTCCAGCACAAGCTCCGCCATAGCACAATACACAACACGTTCTATTCCACAATAGGATGCTGCAACTCTTCACACTCTCTTTGTTACCAATGCCAATATGTGATCCAAAGGCTGATGGTGGTTCAAAGAGAGGAAAGTCTTCATCTTACAACCAACAAGAAT…
PgNAC60-3	2018	AGAAGTGTGTAATTCTAATACTAATAAAATGAACTATGAATCTGTTCATTGTAGATGACCTTTTATTGAGGATACATGCATTAAATAACTACTTAAAAGACACTTATTTGCTTTGGATTGAAAACAAAGAACAAATCCTCCTCCACAGCCACAAACTGTCCCTCTATCTCTCCAACACCAGACGGATCCAAAACCAACAGAGACTCCTCTCCCTCCCTACCCCTCCTCGTGAGCCATCTCCAGCACAAGCTCCGCCATAGCACAATACACAACACGTTCTATTCCACAATAGGATGCTGCAACTCTTCACACTCTCTTTGTTACCAATGCCAATATGTGATCCAAAGGCTGATGGTGGTTCAAAGAGAGGAAAGTCTTCATCTTACAACCAACAAGACT…
PgNAC60-4	1502	TAGCCCAAAAGCTAGAAACGGTTCCAGTGACCATAGGATTTTCTTCAGAAGATGGATCTTCAACACCAGATATCTGCTTGATCTGTCGCCCATTCTATTACCATTCTTAGAACAAGAAGTTATGACCAAAATCTTTGACTTGCCAGAGTTGTGCCAACAAAGACAAACAGAACCAGTAAAGTCAGGATTAACAAAAGTGTAATGCTATGGTGATCGGCCAACATATCAGAGAATGTACTCATCAGCCAATGTGGTGACTGTGGTGAATGTGTCTGTACGTCTTCCCCACCAGAGAAGTTTTCATCTCCAACTTTAGATGCTTCTGGATTTGCGAGAGAATTTAGTTCCTTTTCCCTCCAGAATCTGATTCTTCGGTTTGCTGTTCCCTGGGAAGGTAGC…
PgNAC60-5	2124	AGAAGTGTGTAATTCTAATACTAATAAAATGAACTATGAATCTGTTCATTGTAGATGACCTTTTATTGAGGATACATGCATTAAATAACTACTTAAAAGACACTTATTTGCTTTGGATTGAAAACAAAGAACAAATCCTCCTCCACAGCCACAAACTGTCCCTCTATCTCTCCAACACCAGACGGATCCAAAACCAACAGAGACTCCTCTCCCTCCCTACCCCTCCTCGTGAGCCATCTCCAGCACAAGCTCCGCCATAGCACAATACACAACACGTTCTATTCCACAATAGGATGCTGCAACTCTTCACACTCTCTTTGTTACCAATGCCAATATGTGATCCAAAGGCTGATGGTGGTTCAAAGAGAGGAAAGTCTTCATCTTACAACCAACAAGACT…
PgNAC61-2	2254	TTTTTTTTGATAAATAATAACTCTCGAATAGAATATTAAAACGAAAATATCCATTATAAGCTGCTACTAAACGAACACTCTAAACATACCAAACGCCTAGTAACCAAACGTACACTAAAATCTCAATTCTGTAGGTGCAAAGTTTGCACACAATAAACTTGCACAACCTGACCAAGAATTCTAGGAGAGAAAGCAGTCAGCAGAAAGTGTTGCGTACTTGAATAATTTATTAGTGTTTTTTAAAATTAAAAACCAACTAATAAAAATCTGGAACATGTTTTTGTACAAGGTATGCTGAGTTGATGTCCAGCAACTTCAACAAACTTCTAGCTGACGGCAGTTCCATGAGGCATTAATTGGCACAAATATAGGACCCAATTTTGAAGCTCAAAGATAAAA…
PgNAC61-3	511	CCAGTTGTCTTCCAGTACCCTCTATCAGTTGCGCGGTTTGTCCTCGAACCATTTCCATACTTTTTATCAAGGACACTGAAAAAGTACCACTCCAAATCTCTACTCTTCAGCCTCGACTTACCTGGGAGATCCCATGGCTCGACTTTGTAGATATCAATTTCAGAAATAGTATCAAAACGAAAGGGTTTTCCACAGATCTTCCGCCTCAAATAGTACCGAACAAGTTCTTCATCGGTGGGATGGAACCGAAAACCTGGAGCAAGCGAAGATGTTGCTGATGATGCTAACTCTAAATCCATTAACTTTGCACAATTCTAGAGTTCCTTAAAATCAACAGAGAAGAAAAAGATCGAATTTTAGGAAGAGAAAGTTTTTGGGATTTCTAGGGTTTCAAATCGA…
PgNAC62-04	2340	TATATACCCGTTATTTAGTAAAATAAAATAATTATTATATACCCGTTGATTGGTTGATGAAGATTATGATTCATGTATCTTTTCAACTTAGTGACAGTTGTTTATTGCAAGGTTTGAGAAAGAAAGTGCAATTGTATTCATCTGCAATGTTTCAGCGCGGAAACAGACTATCAAAGACATGGTATGGAACTATGAACATTCGACTTCCAATTGTAGTTACATGTATGATTCTAATCTTTGTAGCTCTGATACTATTACTCGGTGAAAATGGAGGGAAACATAATTCTTTATCAAGCCTTAGAATGGAGAAGATGAATAGTTTTGGTTCTTGCGATCAGTAACAGGGATAGGTGAACCAATGAGAGGGCAATGTTAGCTTGGATCTGCCGCTGCATGTTG…
PgNAC62-08	2313	AACAATCACCTGCAAGAAATACGCTGTTTCTGTTGTTCTTGATCTAGGGTTTCAAGCCATTGAGTGACAGTTGTTTATTGCAAGGTTTGAGAAAGAAAGTGCAATTGTATTCATCTGCAATGTTTCAGCGCGGAAACAGACTATCAAAGACATGGTATGGAACTATGAACATTCGACTTCCAATTGTAGTTACATGTATGATTCTAATCTTTGTAGCTCTGATACTATTACTCGGTGAAAATGGAGGGAAACATAATTCTTTATCAAGCCTTAGAATGGAGAAGATGAATAGTTTTGGTTCTTGCGATCAGTAACAGGGATAGGTGAACCAATGAGAGGGCAATGTTAGCTTGGATCTGCCGCTGCATGTTGAGATTACCAAACCTTTTGCGTCAGTGC…
PgNAC62-10	2090	TTGCGAGTTAGTTTTGAAGAAATTAAAAGGTCTCACATACTATTCCAGGCAAAAAAAGAAGATGAATAGTTTTGGTTCTTGCGATCAGTAACAGGGATAGGTGAACCAATGAGAGGGCAATGTTAGCTTGGATCTGCCGCTGCATGTTGAGATTACCAAACCTTTTGCGTCAGTGCTGGATTAAGCGAAACATGTTCTGTGGTGACCCATTTTGCACGAGTTTTTCTTGAATTTCCATCTGGTTCCGAACTCAGAATTTAGAGGCTTGCTTCTGCCTAATGGAGGTTGAAGTGACCTGAGAGTTGGAAGATGCTCCTTCCTGTATGCTGAAACGAAACTGCCTACCTGGTGTTGGGGATTCAATAACCTTTGCTTTGAGATTCACAAACTTTTTGCTTG…
PgNAC63-02	2051	TTTTTTTTTAACAGAATGGTGTTATTCTAACTTTTTTATTAATTCATTGGGTAAATTACATAATTTTAAAAGTTTAGTGGTCTTATCCTTGAAAACAACAGCAATGCAAATAGCAAATAGAAATAACAGAACTCCAACCAACTTGAGTTAAATTTAAAGCCTGTTTTCATGCACAAAGGGAAAGGAAATACTGGATTTGTATTCGACAAATTTATGATTGTCAAGGGTGCAATGTAAGATCTTGTACACAAAAGTTTAGGTTTATCGGGGTTTGCAATGATCAAATGAGAACAATCAACTGCTTTATTTGTAATCAGAAAGGACTACCAACTGAAAAGGAGCGTCCACAATCAGAGCCCAGAGAGAGACTTAAAATCCTTATTTACCGTTGCAAGGTAG…
PgNAC63-04	1992	TTTTTTTTTAACAGAATGGTGTTATTCTAACTTTTTTATTAATTCATTGGGTAAATTACATAATTTTAAAAGTTTAGTGGTCTTATCCTTGAAAACAACAGCAATGCAAATAGCAAATAGAAATAACAGAACTCCAACCAACTTGAGTTAAATTTAAAGCCTGTTTTCATGCACAAAGGGAAAGGAAATACTGGATTTGTATTCGACAAATTTATGATTGTCAAGGGTGCAATGTAAGATCTTGTACACAAAAGTTTAGGTTTATCGGGGTTTGCAATGATCAAATGAGAACAATCAACTGCTTTATTTGTAATCAGAAAGGACTACCAACTGAAAAGGAGCGTCCACAATCAGAGCCCAGAGAGAGACTTAAAATCCTTATTTACCGTTGCAAGGTAG…
PgNAC63-05	652	TGCCAGTGTTGCAGTGACACATTCAACACACGTGCAATAAATTGGCAGATCAGTATTGTATATCATGTACAGACGTACATCATCCAACTCGCCTACGTGCTCAGGACCATTATTAGTAGTAGTACTACTACTACTGTATTCGCGCATTATCCAGTTACTTTTCATTGCAGTAGCACCACCTCCTCGATATTTATAAAATCGAAGATCTTTCCTGCGTCCAATTATGGTCTGATCAGCCCCATTGGTAACGTTGGTAGTGCTCCATTTCTTCCAATATCCTTCACCATCACCAGTTGCCAGGCATCTTCTATTGGAGTAGTGTTTCTTCAATTTGCTATAGAAAAACCAACTTTCATCCGTCTTTAATCTATACTTCTCACGGTAATTTTTCTTCTTGCA…
PgNAC63-06	842	TGCCAGTGTTGCAGTGACACATTCAACACACGTGCAATAAATTGGCAGATCAGTATTGTATATCATGTACAGACGTACATCATCCAACTCGCCTACGTGCTCAGGACCATTATTAGTAGTAGTACTACTACTACTGTATTCGCGCATTATCCAGTTACTTTTCATTGCAGTAGCACCACCTCCTCGATATTTATAAAATCGAAGATCTTTCCTGCGTCCAATTATGGTCTGATCAGCCCCATTGGTAACGTTGGTAGTGCTCCATTTCTTCCAATATCCTTCACCATCACCAGTTGCCAGGCATCTTCTATTGGAGTAGTGTTTCTTCAATTTGCTATAGAAAAACCAACTTTCATCCGTCTTTAATCTATACTTCTCACGGTAATTTTTCTTCTTGCA…
PgNAC63-07	1169	GTGAATTTGACTACATCCACAAATATACCAAACTATCCATAATATTAAACTACTACCTAATTAAACTCTCCATCTGCCTTGCCCTGGTTCTGATGGACATGTCAAAAACCTTCTGCGAAAATTCCACCACAAGCCCACCAAGAATACTAGGATCAATCTTAACAAGAGTTACTTTGCTTGGTCCAGGGGCTCCTGATCTGGCTATTTTTTGCTTCTGGGCTGCTACATTGGATGCTGGTTTTGGCTCCTCTGTTGCTGGGCTTTCTGCTGCTTCTTTGCTGCTGTCATGGGTCTTGACTGCTGCTGCTGATGCAGCGTTGGCTGCTGCTAGGAGTTGGCTGCTGCTGCTGATGCAACGTTGGTTGTTGTGCACTGCTGCTGGGCTTTACTGATGGTGGT…
PgNAC63-09	1642	TTTTTTTTTAACAGAATGGTGTTATTCTAACTTTTTTATTAATTCATTGGGTAAATTACATAATTTTAAAAGTTTAGTGGTCTTATCCTTGAAAACAACAGCAATGCAAATAGCAAATAGAAATAACAGAACTCCAACCAACTTGAGTTAAATTTAAAGCCTGTTTTCATGCACAAAGGGAAAGGAAATACTGGATTTGTATTCGACAAATTTATGATTGTCAAGGGTGCAATGTAAGATCTTGTACACAAAAGTTTAGGTTTATCGGGGTTTGCAATGATCAAATGAGAACAATCAACTGCTTTATTTGTAATCAGAAAGGACTACCAACTGAAAAGGAGCGTCCACAATCAGAGCCCAGAGAGAGACTTAAAATCCTTATTTACCGTTGCAAGGTAG…
PgNAC63-11	848	GTGAATTTGACTACATCCACAAATATACCAAACTATCCATAATATTAAACTACTACCTAATTAAACTCTCCATCTGCCTTGCCCTGGTTCTGATGGACATGTCAAAAACCTTCTGCGAAAATTCCACCACAAGCCCACCAAGAATACTAGGATCAATCTTAACAAGAGTTACTTTGCTTGGTCCAGGGGCTCCTGATCTGGCTATTTTTTGCTTCTGGGCTGCTACATTGGATGCTGGTTTTGGCTCCTCTGTTGCTGGGCTTTCTGCTGCTTCTTTGCTGCTGTCATGGGTCTTGACTGCTGCTGCTGATGCAGCGTTGGCTGCTGCTAGGAGTTGGCTGCTGCTGCTGATGCAACGTTGGTTGTTGTGCACTGCTGCTGGGCTTTACTGATGGTGGT…
PgNAC63-12	1442	GTGAATTTGACTACATCCACAAATATACCAAACTATCCATAATATTAAACTACTACCTAATTAAACTCTCCATCTGCCTTGCCCTGGTTCTGATGGACATGTCAAAAACCTTCTGCGAAAATTCCACCACAAGCCCACCAAGAATACTAGGATCAATCTTAACAAGAGTTACTTTGCTTGGTCCAGGGGCTCCTGATCTGGCTATTTTTTGCTTCTGGGCTGCTACATTGGATGCTGGTTTTGGCTCCTCTGTTGCTGGGCTTTCTGCTGCTTCTTTGCTGCTGTCATGGGTCTTGACTGCTGCTGCTGATGCAGCGTTGGCTGCTGCTAGGAGTTGGCTGCTGCTGCTGATGCAACGTTGGTTGTTGTGCACTGCTGCTGGGCTTTACTGATGGTGGT…
PgNAC63-16	748	TGCCAGTGTTGCAGTGACACATTCAACACACGTGCAATAAATTGGCAGATCAGTATTGTATATCATGTACAGACGTACATCATCCAACTCGCCTACGTGCTCAGGACCATTATTAGTAGTAGTACTACTACTACTGTATTCGCGCATTATCCAGTTACTTTTCATTGCAGTAGCACCACCTCCTCGATATTTATAAAATCGAAGATCTTTCCTGCGTCCAATTATGGTCTGATCAGCCCCATTGGTAACGTTGGTAGTGCTCCATTTCTTCCAATATCCTTCACCATCACCAGTTGCCAGGCATCTTCTATTGGAGTAGTGTTTCTTCAATTTGCTATAGAAAAACCAACTTTCATCCGTCTTTAATCTATACTTCTCACGGTAATTTTTCTTCTTGCA…
PgNAC63-19	1982	TTTTTTTTTAACAGAATGGTGTTATTCTAACTTTTTTATTAATTCATTGGGTAAATTACATAATTTTAAAAGTTTAGTGGTCTTATCCTTGAAAACAACAGCAATGCAAATAGCAAATAGAAATAACAGAACTCCAACCAACTTGAGTTAAATTTAAAGCCTGTTTTCATGCACAAAGGGAAAGGAAATACTGGATTTGTATTCGACAAATTTATGATTGTCAAGGGTGCAATGTAAGATCTTGTACACAAAAGTTTAGGTTTATCGGGGTTTGCAATGATCAAATGAGAACAATCAACTGCTTTATTTGTAATCAGAAAGGACTACCAACTGAAAAGGAGCGTCCACAATCAGAGCCCAGAGAGAGACTTAAAATCCTTATTTACCGTTGCAAGGTAG…
PgNAC63-20	1032	GTGAATTTGACTACATCCACAAATATACCAAACTATCCATAATATTAAACTACTACCTAATTAAACTCTCCATCTGCCTTGCCCTGGTTCTGATGGACATGTCAAAAACCTTCTGCGAAAATTCCACCACAAGCCCACCAAGAATACTAGGATCAATCTTAACAAGAGTTACTTTGCTTGGTCCAGGGGCTCCTGATCTGGCTATTTTTTGCTTCTGGGCTGCTACATTGGATGCTGGTTTTGGCTCCTCTGTTGCTGGGCTTTCTGCTGCTTCTTTGCTGCTGTCATGGGTCTTGACTGCTGCTGCTGATGCAGCGTTGGCTGCTGCTAGGAGTTGGCTGCTGCTGCTGATGCAACGTTGGTTGTTGTGCACTGCTGCTGGGCTTTACTGATGGTGGT…
PgNAC63-21	2086	TTTTTTTTTAACAGAATGGTGTTATTCTAACTTTTTTATTAATTCATTGGGTAAATTACATAATTTTAAAAGTTTAGTGGTCTTATCCTTGAAAACAACAGCAATGCAAATAGCAAATAGAAATAACAGAACTCCAACCAACTTGAGTTAAATTTAAAGCCTGTTTTCATGCACAAAGGGAAAGGAAATACTGGATTTGTATTCGACAAATTTATGATTGTCAAGGGTGCAATGTAAGATCTTGTACACAAAAGTTTAGGTTTATCGGGGTTTGCAATGATCAAATGAGAACAATCAACTGCTTTATTTGTAATCAGAAAGGACTACCAACTGAAAAGGAGCGTCCACAATCAGAGCCCAGAGAGAGACTTAAAATCCTTATTTACCGTTGCAAGGTAG…
PgNAC63-22	1305	GTGAATTTGACTACATCCACAAATATACCAAACTATCCATAATATTAAACTACTACCTAATTAAACTCTCCATCTGCCTTGCCCTGGTTCTGATGGACATGTCAAAAACCTTCTGCGAAAATTCCACCACAAGCCCACCAAGAATACTAGGATCAATCTTAACAAGAGTTACTTTGCTTGGTCCAGGGGCTCCTGATCTGGCTATTTTTTGCTTCTGGGCTGCTACATTGGATGCTGGTTTTGGCTCCTCTGTTGCTGGGCTTTCTGCTGCTTCTTTGCTGCTGTCATGGGTCTTGACTGCTGCTGCTGATGCAGCGTTGGCTGCTGCTAGGAGTTGGCTGCTGCTGCTGATGCAACGTTGGTTGTTGTGCACTGCTGCTGGGCTTTACTGATGGTGGT…
PgNAC63-23	1891	TTTTTTTTTAACAGAATGGTGTTATTCTAACTTTTTTATTAATTCATTGGGTAAATTACATAATTTTAAAAGTTTAGTGGTCTTATCCTTGAAAACAACAGCAATGCAAATAGCAAATAGAAATAACAGAACTCCAACCAACTTGAGTTAAATTTAAAGCCTGTTTTCATGCACAAAGGGAAAGGAAATACTGGATTTGTATTCGACAAATTTATGATTGTCAAGGGTGCAATGTAAGATCTTGTACACAAAAGTTTAGGTTTATCGGGGTTTGCAATGATCAAATGAGAACAATCAACTGCTTTATTTGTAATCAGAAAGGACTACCAACTGAAAAGGAGCGTCCACAATCAGAGCCCAGAGAGAGACTTAAAATCCTTATTTACCGTTGCAAGGTAG…
PgNAC63-24	585	TGCCAGTGTTGCAGTGACACATTCAACACACGTGCAATAAATTGGCAGATCAGTATTGTATATCATGTACAGACGTACATCATCCAACTCGCCTACGTGCTCAGGACCATTATTAGTAGTAGTACTACTACTACTGTATTCGCGCATTATCCAGTTACTTTTCATTGCAGTAGCACCACCTCCTCGATATTTATAAAATCGAAGATCTTTCCTGCGTCCAATTATGGTCTGATCAGCCCCATTGGTAACGTTGGTAGTGCTCCATTTCTTCCAATATCCTTCACCATCACCAGTTGCCAGGCATCTTCTATTGGAGTAGTGTTTCTTCAATTTGCACGGTAATTTTTCTTCTTGCATTCCTCATTCCCGATAGCAACATATCTCAAGTCAAATGGTTCT…
PgNAC63-26	1099	GTGAATTTGACTACATCCACAAATATACCAAACTATCCATAATATTAAACTACTACCTAATTAAACTCTCCATCTGCCTTGCCCTGGTTCTGATGGACATGTCAAAAACCTTCTGCGAAAATTCCACCACAAGCCCACCAAGAATACTAGGATCAATCTTAACAAGAGTTACTTTGCTTGGTCCAGGGGCTCCTGATCTGGCTATTTTTTGCTTCTGGGCTGCTACATTGGATGCTGGTTTTGGCTCCTCTGTTGCTGGGCTTTCTGCTGCTTCTTTGCTGCTGTCATGGGTCTTGACTGCTGCTGCTGATGCAGCGTTGGCTGCTGCTAGGAGTTGGCTGCTGCTGCTGATGCAACGTTGGTTGTTGTGCACTGCTGCTGGGCTTTACTGATGGTGGT…
PgNAC63-29	2102	TTTTTTTTTAACAGAATGGTGTTATTCTAACTTTTTTATTAATTCATTGGGTAAATTACATAATTTTAAAAGTTTAGTGGTCTTATCCTTGAAAACAACAGCAATGCAAATAGCAAATAGAAATAACAGAACTCCAACCAACTTGAGTTAAATTTAAAGCCTGTTTTCATGCACAAAGGGAAAGGAAATACTGGATTTGTATTCGACAAATTTATGATTGTCAAGGGTGCAATGTAAGATCTTGTACACAAAAGTTTAGGTTTATCGGGGTTTGCAATGATCAAATGAGAACAATCAACTGCTTTATTTGTAATCAGAAAGGACTACCAACTGAAAAGGAGCGTCCACAATCAGAGCCCAGAGAGAGACTTAAAATCCTTATTTACCGTTGCAAGGTAG…
PgNAC63-30	1126	GTGAATTTGACTACATCCACAAATATACCAAACTATCCATAATATTAAACTACTACCTAATTAAACTCTCCATCTGCCTTGCCCTGGTTCTGATGGACATGTCAAAAACCTTCTGCGAAAATTCCACCACAAGCCCACCAAGAATACTAGGATCAATCTTAACAAGAGTTACTTTGCTTGGTCCAGGGGCTCCTGATCTGGCTATTTTTTGCTTCTGGGCTGCTACATTGGATGCTGGTTTTGGCTCCTCTGTTGCTGGGCTTTCTGCTGCTTCTTTGCTGCTGTCATGGGTCTTGACTGCTGCTGCTGATGCAGCGTTGGCTGCTGCTAGGAGTTGGCTGCTGCTGCTGATGCAACGTTGGTTGTTGTGCACTGCTGCTGGGCTTTACTGATGGTGGT…
PgNAC63-31	799	TGCCAGTGTTGCAGTGACACATTCAACACACGTGCAATAAATTGGCAGATCAGTATTGTATATCATGTACAGACGTACATCATCCAACTCGCCTACGTGCTCAGGACCATTATTAGTAGTAGTACTACTACTACTGTATTCGCGCATTATCCAGTTACTTTTCATTGCAGTAGCACCACCTCCTCGATATTTATAAAATCGAAGATCTTTCCTGCGTCCAATTATGGTCTGATCAGCCCCATTGGTAACGTTGGTAGTGCTCCATTTCTTCCAATATCCTTCACCATCACCAGTTGCCAGGCATCTTCTATTGGAGTAGTGTTTCTTCAATTTGCACGGTAATTTTTCTTCTTGCATTCCTCATTCCCGATAGCAACATATCTCAAGTCAAATGGTTCT…
PgNAC63-33	1439	TTTTTTTTTAACAGAATGGTGTTATTCTAACTTTTTTATTAATTCATTGGGTAAATTACATAATTTTAAAAGTTTAGTGGTCTTATCCTTGAAAACAACAGCAATGCAAATAGCAAATAGAAATAACAGAACTCCAACCAACTTGAGTTAAATTTAAAGCCTGTTTTCATGCACAAAGGGAAAGGAAATACTGGATTTGTATTCGACAAATTTATGATTGTCAAGGGTGCAATGTAAGATCTTGTACACAAAAGTTTAGGTTTATCGGGGTTTGCAATGATCAAATGAGAACAATCAACTGCTTTATTTGTAATCAGAAAGGACTACCAACTGAAAAGGAGCGTCCACAATCAGAGCCCAGAGAGAGACTTAAAATCCTTATTTACCGTTGCAAGGTAG…
PgNAC63-34	1612	TTTTTTTTTAACAGAATGGTGTTATTCTAACTTTTTTATTAATTCATTGGGTAAATTACATAATTTTAAAAGTTTAGTGGTCTTATCCTTGAAAACAACAGCAATGCAAATAGCAAATAGAAATAACAGAACTCCAACCAACTTGAGTTAAATTTAAAGCCTGTTTTCATGCACAAAGGGAAAGGAAATACTGGATTTGTATTCGACAAATTTATGATTGTCAAGGGTGCAATGTAAGATCTTGTACACAAAAGTTTAGGTTTATCGGGGTTTGCAATGATCAAATGAGAACAATCAACTGCTTTATTTGTAATCAGAAAGGACTACCAACTGAAAAGGAGCGTCCACAATCAGAGCCCAGAGAGAGACTTAAAATCCTTATTTACCGTTGCAAGGTAG…
PgNAC63-35	679	TGCCAGTGTTGCAGTGACACATTCAACACACGTGCAATAAATTGGCAGATCAGTATTGTATATCATGTACAGACGTACATCATCCAACTCGCCTACGTGCTCAGGACCATTATTAGTAGTAGTACTACTACTACTGTATTCGCGCATTATCCAGTTACTTTTCATTGCAGTAGCACCACCTCCTCGATATTTATAAAATCGAAGATCTTTCCTGCGTCCAATTATGGTCTGATCAGCCCCATTGGTAACGTTGGTAGTGCTCCATTTCTTCCAATATCCTTCACCATCACCAGTTGCCAGGCATCTTCTATTGGAGTAGTGTTTCTTCAATTTGCACGGTAATTTTTCTTCTTGCATTCCTCATTCCCGATAGCAACATATCTCAAGTCAAATGGTTCT…
PgNAC63-36	1195	GTGAATTTGACTACATCCACAAATATACCAAACTATCCATAATATTAAACTACTACCTAATTAAACTCTCCATCTGCCTTGCCCTGGTTCTGATGGACATGTCAAAAACCTTCTGCGAAAATTCCACCACAAGCCCACCAAGAATACTAGGATCAATCTTAACAAGAGTTACTTTGCTTGGTCCAGGGGCTCCTGATCTGGCTATTTTTTGCTTCTGGGCTGCTACATTGGATGCTGGTTTTGGCTCCTCTGTTGCTGGGCTTTCTGCTGCTTCTTTGCTGCTGTCATGGGTCTTGACTGCTGCTGCTGATGCAGCGTTGGCTGCTGCTAGGAGTTGGCTGCTGCTGCTGATGCAACGTTGGTTGTTGTGCACTGCTGCTGGGCTTTACTGATGGTGGT…
PgNAC63-42	1655	TTTTTTTTTAACAGAATGGTGTTATTCTAACTTTTTTATTAATTCATTGGGTAAATTACATAATTTTAAAAGTTTAGTGGTCTTATCCTTGAAAACAACAGCAATGCAAATAGCAAATAGAAATAACAGAACTCCAACCAACTTGAGTTAAATTTAAAGCCTGTTTTCATGCACAAAGGGAAAGGAAATACTGGATTTGTATTCGACAAATTTATGATTGTCAAGGGTGCAATGTAAGATCTTGTACACAAAAGTTTAGGTTTATCGGGGTTTGCAATGATCAAATGAGAACAATCAACTGCTTTATTTGTAATCAGAAAGGACTACCAACTGAAAAGGAGCGTCCACAATCAGAGCCCAGAGAGAGACTTAAAATCCTTATTTACCGTTGCAAGGTAG…
PgNAC63-43	1848	TTTTTTTTTAACAGAATGGTGTTATTCTAACTTTTTTATTAATTCATTGGGTAAATTACATAATTTTAAAAGTTTAGTGGTCTTATCCTTGAAAACAACAGCAATGCAAATAGCAAATAGAAATAACAGAACTCCAACCAACTTGAGTTAAATTTAAAGCCTGTTTTCATGCACAAAGGGAAAGGAAATACTGGATTTGTATTCGACAAATTTATGATTGTCAAGGGTGCAATGTAAGATCTTGTACACAAAAGTTTAGGTTTATCGGGGTTTGCAATGATCAAATGAGAACAATCAACTGCTTTATTTGTAATCAGAAAGGACTACCAACTGAAAAGGAGCGTCCACAATCAGAGCCCAGAGAGAGACTTAAAATCCTTATTTACCGTTGCAAGGTAG…
PgNAC63-44	705	TGCCAGTGTTGCAGTGACACATTCAACACACGTGCAATAAATTGGCAGATCAGTATTGTATATCATGTACAGACGTACATCATCCAACTCGCCTACGTGCTCAGGACCATTATTAGTAGTAGTACTACTACTACTGTATTCGCGCATTATCCAGTTACTTTTCATTGCAGTAGCACCACCTCCTCGATATTTATAAAATCGAAGATCTTTCCTGCGTCCAATTATGGTCTGATCAGCCCCATTGGTAACGTTGGTAGTGCTCCATTTCTTCCAATATCCTTCACCATCACCAGTTGCCAGGCATCTTCTATTGGAGTAGTGTTTCTTCAATTTGCACGGTAATTTTTCTTCTTGCATTCCTCATTCCCGATAGCAACATATCTCAAGTCAAATGGTTCT…
PgNAC63-45	1781	TTTTTTTTTAACAGAATGGTGTTATTCTAACTTTTTTATTAATTCATTGGGTAAATTACATAATTTTAAAAGTTTAGTGGTCTTATCCTTGAAAACAACAGCAATGCAAATAGCAAATAGAAATAACAGAACTCCAACCAACTTGAGTTAAATTTAAAGCCTGTTTTCATGCACAAAGGGAAAGGAAATACTGGATTTGTATTCGACAAATTTATGATTGTCAAGGGTGCAATGTAAGATCTTGTACACAAAAGTTTAGGTTTATCGGGGTTTGCAATGATCAAATGAGAACAATCAACTGCTTTATTTGTAATCAGAAAGGACTACCAACTGAAAAGGAGCGTCCACAATCAGAGCCCAGAGAGAGACTTAAAATCCTTATTTACCGTTGCAAGGTAG…
PgNAC63-47	1602	TTTTTTTTTAACAGAATGGTGTTATTCTAACTTTTTTATTAATTCATTGGGTAAATTACATAATTTTAAAAGTTTAGTGGTCTTATCCTTGAAAACAACAGCAATGCAAATAGCAAATAGAAATAACAGAACTCCAACCAACTTGAGTTAAATTTAAAGCCTGTTTTCATGCACAAAGGGAAAGGAAATACTGGATTTGTATTCGACAAATTTATGATTGTCAAGGGTGCAATGTAAGATCTTGTACACAAAAGTTTAGGTTTATCGGGGTTTGCAATGATCAAATGAGAACAATCAACTGCTTTATTTGTAATCAGAAAGGACTACCAACTGAAAAGGAGCGTCCACAATCAGAGCCCAGAGAGAGACTTAAAATCCTTATTTACCGTTGCAAGGTAG…
PgNAC63-51	2008	TTTTTTTTTAACAGAATGGTGTTATTCTAACTTTTTTATTAATTCATTGGGTAAATTACATAATTTTAAAAGTTTAGTGGTCTTATCCTTGAAAACAACAGCAATGCAAATAGCAAATAGAAATAACAGAACTCCAACCAACTTGAGTTAAATTTAAAGCCTGTTTTCATGCACAAAGGGAAAGGAAATACTGGATTTGTATTCGACAAATTTATGATTGTCAAGGGTGCAATGTAAGATCTTGTACACAAAAGTTTAGGTTTATCGGGGTTTGCAATGATCAAATGAGAACAATCAACTGCTTTATTTGTAATCAGAAAGGACTACCAACTGAAAAGGAGCGTCCACAATCAGAGCCCAGAGAGAGACTTAAAATCCTTATTTACCGTTGCAAGGTAG…
PgNAC63-54	1056	GTGAATTTGACTACATCCACAAATATACCAAACTATCCATAATATTAAACTACTACCTAATTAAACTCTCCATCTGCCTTGCCCTGGTTCTGATGGACATGTCAAAAACCTTCTGCGAAAATTCCACCACAAGCCCACCAAGAATACTAGGATCAATCTTAACAAGAGTTACTTTGCTTGGTCCAGGGGCTCCTGATCTGGCTATTTTTTGCTTCTGGGCTGCTACATTGGATGCTGGTTTTGGCTCCTCTGTTGCTGGGCTTTCTGCTGCTTCTTTGCTGCTGTCATGGGTCTTGACTGCTGCTGCTGATGCAGCGTTGGCTGCTGCTAGGAGTTGGCTGCTGCTGCTGATGCAACGTTGGTTGTTGTGCACTGCTGCTGGGCTTTACTGATGGTGGT…
PgNAC63-55	1832	TTTTTTTTTAACAGAATGGTGTTATTCTAACTTTTTTATTAATTCATTGGGTAAATTACATAATTTTAAAAGTTTAGTGGTCTTATCCTTGAAAACAACAGCAATGCAAATAGCAAATAGAAATAACAGAACTCCAACCAACTTGAGTTAAATTTAAAGCCTGTTTTCATGCACAAAGGGAAAGGAAATACTGGATTTGTATTCGACAAATTTATGATTGTCAAGGGTGCAATGTAAGATCTTGTACACAAAAGTTTAGGTTTATCGGGGTTTGCAATGATCAAATGAGAACAATCAACTGCTTTATTTGTAATCAGAAAGGACTACCAACTGAAAAGGAGCGTCCACAATCAGAGCCCAGAGAGAGACTTAAAATCCTTATTTACCGTTGCAAGGTAG…
PgNAC63-56	1260	TTTTTTTTTAACAGAATGGTGTTATTCTAACTTTTTTATTAATTCATTGGGTAAATTACATAATTTTAAAAGTTTAGTGGTCTTATCCTTGAAAACAACAGCAATGCAAATAGCAAATAGAAATAACAGAACTCCAACCAACTTGAGTTAAATTTAAAGCCTGTTTTCATGCACAAAGGGAAAGGAAATACTGGATTTGTATTCGACAAATTTATGATTGTCAAGGGTGCAATGTAAGATCTTGTACACAAAAGTTTAGGTTTATCGGGGTTTGCAATGATCAAATGAGAACAATCAACTGCTTTATTTGTAATCAGAAAGGACTACCAACTGAAAAGGAGCGTCCACAATCAGAGCCCAGAGAGAGACTTAAAATCCTTATTTACCGTTGCAAGGTAG…
PgNAC63-57	1628	TTTTTTTTTAACAGAATGGTGTTATTCTAACTTTTTTATTAATTCATTGGGTAAATTACATAATTTTAAAAGTTTAGTGGTCTTATCCTTGAAAACAACAGCAATGCAAATAGCAAATAGAAATAACAGAACTCCAACCAACTTGAGTTAAATTTAAAGCCTGTTTTCATGCACAAAGGGAAAGGAAATACTGGATTTGTATTCGACAAATTTATGATTGTCAAGGGTGCAATGTAAGATCTTGTACACAAAAGTTTAGGTTTATCGGGGTTTGCAATGATCAAATGAGAACAATCAACTGCTTTATTTGTAATCAGAAAGGACTACCAACTGAAAAGGAGCGTCCACAATCAGAGCCCAGAGAGAGACTTAAAATCCTTATTTACCGTTGCAAGGTAG…
PgNAC63-59	609	TGCCAGTGTTGCAGTGACACATTCAACACACGTGCAATAAATTGGCAGATCAGTATTGTATATCATGTACAGACGTACATCATCCAACTCGCCTACGTGCTCAGGACCATTATTAGTAGTAGTACTACTACTACTGTATTCGCGCATTATCCAGTTACTTTTCATTGCAGTAGCACCACCTCCTCGATATTTATAAAATCGAAGATCTTTCCTGCGTCCAATTATGGTCTGATCAGCCCCATTGGTAACGTTGGTAGTGCTCCATTTCTTCCAATATCCTTCACCATCACCAGTTGCCAGGCATCTTCTATTGGAGTAGTGTTTCTTCAATTTGCACGGTAATTTTTCTTCTTGCATTCCTCATTCCCGATAGCAACATATCTCAAGTCAAATGGTTCT…
PgNAC63-60	2145	TTTTTTTTTAACAGAATGGTGTTATTCTAACTTTTTTATTAATTCATTGGGTAAATTACATAATTTTAAAAGTTTAGTGGTCTTATCCTTGAAAACAACAGCAATGCAAATAGCAAATAGAAATAACAGAACTCCAACCAACTTGAGTTAAATTTAAAGCCTGTTTTCATGCACAAAGGGAAAGGAAATACTGGATTTGTATTCGACAAATTTATGATTGTCAAGGGTGCAATGTAAGATCTTGTACACAAAAGTTTAGGTTTATCGGGGTTTGCAATGATCAAATGAGAACAATCAACTGCTTTATTTGTAATCAGAAAGGACTACCAACTGAAAAGGAGCGTCCACAATCAGAGCCCAGAGAGAGACTTAAAATCCTTATTTACCGTTGCAAGGTAG…
PgNAC63-62	2009	TTTTTTTTTAACAGAATGGTGTTATTCTAACTTTTTTATTAATTCATTGGGTAAATTACATAATTTTAAAAGTTTAGTGGTCTTATCCTTGAAAACAACAGCAATGCAAATAGCAAATAGAAATAACAGAACTCCAACCAACTTGAGTTAAATTTAAAGCCTGTTTTCATGCACAAAGGGAAAGGAAATACTGGATTTGTATTCGACAAATTTATGATTGTCAAGGGTGCAATGTAAGATCTTGTACACAAAAGTTTAGGTTTATCGGGGTTTGCAATGATCAAATGAGAACAATCAACTGCTTTATTTGTAATCAGAAAGGACTACCAACTGAAAAGGAGCGTCCACAATCAGAGCCCAGAGAGAGACTTAAAATCCTTATTTACCGTTGCAAGGTAG…
PgNAC63-70	1888	TTTTTTTTTAACAGAATGGTGTTATTCTAACTTTTTTATTAATTCATTGGGTAAATTACATAATTTTAAAAGTTTAGTGGTCTTATCCTTGAAAACAACAGCAATGCAAATAGCAAATAGAAATAACAGAACTCCAACCAACTTGAGTTAAATTTAAAGCCTGTTTTCATGCACAAAGGGAAAGGAAATACTGGATTTGTATTCGACAAATTTATGATTGTCAAGGGTGCAATGTAAGATCTTGTACACAAAAGTTTAGGTTTATCGGGGTTTGCAATGATCAAATGAGAACAATCAACTGCTTTATTTGTAATCAGAAAGGACTACCAACTGAAAAGGAGCGTCCACAATCAGAGCCCAGAGAGAGACTTAAAATCCTTATTTACCGTTGCAAGGTAG…
PgNAC63-71	2035	TTTTTTTTTAACAGAATGGTGTTATTCTAACTTTTTTATTAATTCATTGGGTAAATTACATAATTTTAAAAGTTTAGTGGTCTTATCCTTGAAAACAACAGCAATGCAAATAGCAAATAGAAATAACAGAACTCCAACCAACTTGAGTTAAATTTAAAGCCTGTTTTCATGCACAAAGGGAAAGGAAATACTGGATTTGTATTCGACAAATTTATGATTGTCAAGGGTGCAATGTAAGATCTTGTACACAAAAGTTTAGGTTTATCGGGGTTTGCAATGATCAAATGAGAACAATCAACTGCTTTATTTGTAATCAGAAAGGACTACCAACTGAAAAGGAGCGTCCACAATCAGAGCCCAGAGAGAGACTTAAAATCCTTATTTACCGTTGCAAGGTAG…
PgNAC63-74	1559	TTTTTTTTTAACAGAATGGTGTTATTCTAACTTTTTTATTAATTCATTGGGTAAATTACATAATTTTAAAAGTTTAGTGGTCTTATCCTTGAAAACAACAGCAATGCAAATAGCAAATAGAAATAACAGAACTCCAACCAACTTGAGTTAAATTTAAAGCCTGTTTTCATGCACAAAGGGAAAGGAAATACTGGATTTGTATTCGACAAATTTATGATTGTCAAGGGTGCAATGTAAGATCTTGTACACAAAAGTTTAGGTTTATCGGGGTTTGCAATGATCAAATGAGAACAATCAACTGCTTTATTTGTAATCAGAAAGGACTACCAACTGAAAAGGAGCGTCCACAATCAGAGCCCAGAGAGAGACTTAAAATCCTTATTTACCGTTGCAAGGTAG…
PgNAC63-75	1966	TTTTTTTTTAACAGAATGGTGTTATTCTAACTTTTTTATTAATTCATTGGGTAAATTACATAATTTTAAAAGTTTAGTGGTCTTATCCTTGAAAACAACAGCAATGCAAATAGCAAATAGAAATAACAGAACTCCAACCAACTTGAGTTAAATTTAAAGCCTGTTTTCATGCACAAAGGGAAAGGAAATACTGGATTTGTATTCGACAAATTTATGATTGTCAAGGGTGCAATGTAAGATCTTGTACACAAAAGTTTAGGTTTATCGGGGTTTGCAATGATCAAATGAGAACAATCAACTGCTTTATTTGTAATCAGAAAGGACTACCAACTGAAAAGGAGCGTCCACAATCAGAGCCCAGAGAGAGACTTAAAATCCTTATTTACCGTTGCAAGGTAG…
PgNAC63-76	2025	TTTTTTTTTAACAGAATGGTGTTATTCTAACTTTTTTATTAATTCATTGGGTAAATTACATAATTTTAAAAGTTTAGTGGTCTTATCCTTGAAAACAACAGCAATGCAAATAGCAAATAGAAATAACAGAACTCCAACCAACTTGAGTTAAATTTAAAGCCTGTTTTCATGCACAAAGGGAAAGGAAATACTGGATTTGTATTCGACAAATTTATGATTGTCAAGGGTGCAATGTAAGATCTTGTACACAAAAGTTTAGGTTTATCGGGGTTTGCAATGATCAAATGAGAACAATCAACTGCTTTATTTGTAATCAGAAAGGACTACCAACTGAAAAGGAGCGTCCACAATCAGAGCCCAGAGAGAGACTTAAAATCCTTATTTACCGTTGCAAGGTAG…
PgNAC63-77	1671	TTTTTTTTTAACAGAATGGTGTTATTCTAACTTTTTTATTAATTCATTGGGTAAATTACATAATTTTAAAAGTTTAGTGGTCTTATCCTTGAAAACAACAGCAATGCAAATAGCAAATAGAAATAACAGAACTCCAACCAACTTGAGTTAAATTTAAAGCCTGTTTTCATGCACAAAGGGAAAGGAAATACTGGATTTGTATTCGACAAATTTATGATTGTCAAGGGTGCAATGTAAGATCTTGTACACAAAAGTTTAGGTTTATCGGGGTTTGCAATGATCAAATGAGAACAATCAACTGCTTTATTTGTAATCAGAAAGGACTACCAACTGAAAAGGAGCGTCCACAATCAGAGCCCAGAGAGAGACTTAAAATCCTTATTTACCGTTGCAAGGTAG…
PgNAC63-78	620	TGCCAGTGTTGCAGTGACACATTCAACACACGTGCAATAAATTGGCAGATCAGTATTGTATATCATGTACAGACGTACATCATCCAACTCGCCTACGTGCTCAGGACCATTATTAGTAGTAGTACTACTACTACTGTATTCGCGCATTATCCAGTTACTTTTCATTGCAGTAGCACCACCTCCTCGATATTTATAAAATCGAAGATCTTTCCTGCGTCCAATTATGGTCTGATCAGCCCCATTGGTAACGTTGGTAGTGCTCCATTTCTTCCAATATCCTTCACCATCACCAGTTGCCAGGCATCTTCTATTGGAGTAGTGTTTCTTCAATTTGCTATAGAAAAACCAACTTTCATCCGTCTTTAATCTATACTTCTCACGGTAATTTTTCTTCTTGCA…
PgNAC63-79	1399	GTGAATTTGACTACATCCACAAATATACCAAACTATCCATAATATTAAACTACTACCTAATTAAACTCTCCATCTGCCTTGCCCTGGTTCTGATGGACATGTCAAAAACCTTCTGCGAAAATTCCACCACAAGCCCACCAAGAATACTAGGATCAATCTTAACAAGAGTTACTTTGCTTGGTCCAGGGGCTCCTGATCTGGCTATTTTTTGCTTCTGGGCTGCTACATTGGATGCTGGTTTTGGCTCCTCTGTTGCTGGGCTTTCTGCTGCTTCTTTGCTGCTGTCATGGGTCTTGACTGCTGCTGCTGATGCAGCGTTGGCTGCTGCTAGGAGTTGGCTGCTGCTGCTGATGCAACGTTGGTTGTTGTGCACTGCTGCTGGGCTTTACTGATGGTGGT…
PgNAC63-80	878	TTTTTTTTTAACAGAATGGTGTTATTCTAACTTTTTTATTAATTCATTGGGTAAATTACATAATTTTAAAAGTTTAGTGGTCTTATCCTTGAAAACAACAGCAATGCAAATAGCAAATAGAAATAACAGAACTCCAACCAACTTGAGTTAAATTTAAAGCCTGTTTTCATGCACAAAGGGAAAGGAAATACTGGATTTGTATTCGACAAATTTATGATTGTCAAGGGTGCAATGTAAGATCTTGTACACAAAAGTTTAGGTTTATCGGGGTTTGCAATGATCAAATGAGAACAATCAACTGCTTTATTTGTAATCAGAAAGGACTACCAACTGAAAAGGAGCGTCCACAATCAGAGCCCAGAGAGAGACTTAAAATCCTTATTTACCGTTGCAAGGTAG…
PgNAC63-81	1784	TTTTTTTTTAACAGAATGGTGTTATTCTAACTTTTTTATTAATTCATTGGGTAAATTACATAATTTTAAAAGTTTAGTGGTCTTATCCTTGAAAACAACAGCAATGCAAATAGCAAATAGAAATAACAGAACTCCAACCAACTTGAGTTAAATTTAAAGCCTGTTTTCATGCACAAAGGGAAAGGAAATACTGGATTTGTATTCGACAAATTTATGATTGTCAAGGGTGCAATGTAAGATCTTGTACACAAAAGTTTAGGTTTATCGGGGTTTGCAATGATCAAATGAGAACAATCAACTGCTTTATTTGTAATCAGAAAGGACTACCAACTGAAAAGGAGCGTCCACAATCAGAGCCCAGAGAGAGACTTAAAATCCTTATTTACCGTTGCAAGGTAG…
PgNAC63-82	2129	TTTTTTTTTAACAGAATGGTGTTATTCTAACTTTTTTATTAATTCATTGGGTAAATTACATAATTTTAAAAGTTTAGTGGTCTTATCCTTGAAAACAACAGCAATGCAAATAGCAAATAGAAATAACAGAACTCCAACCAACTTGAGTTAAATTTAAAGCCTGTTTTCATGCACAAAGGGAAAGGAAATACTGGATTTGTATTCGACAAATTTATGATTGTCAAGGGTGCAATGTAAGATCTTGTACACAAAAGTTTAGGTTTATCGGGGTTTGCAATGATCAAATGAGAACAATCAACTGCTTTATTTGTAATCAGAAAGGACTACCAACTGAAAAGGAGCGTCCACAATCAGAGCCCAGAGAGAGACTTAAAATCCTTATTTACCGTTGCAAGGTAG…
PgNAC63-84	1075	GTGAATTTGACTACATCCACAAATATACCAAACTATCCATAATATTAAACTACTACCTAATTAAACTCTCCATCTGCCTTGCCCTGGTTCTGATGGACATGTCAAAAACCTTCTGCGAAAATTCCACCACAAGCCCACCAAGAATACTAGGATCAATCTTAACAAGAGTTACTTTGCTTGGTCCAGGGGCTCCTGATCTGGCTATTTTTTGCTTCTGGGCTGCTACATTGGATGCTGGTTTTGGCTCCTCTGTTGCTGGGCTTTCTGCTGCTTCTTTGCTGCTGTCATGGGTCTTGACTGCTGCTGCTGATGCAGCGTTGGCTGCTGCTAGGAGTTGGCTGCTGCTGCTGATGCAACGTTGGTTGTTGTGCACTGCTGCTGGGCTTTACTGATGGTGGT…
PgNAC64-01	842	TAATCCAATTTCAAGCAATCTTCGCCTCCTCTTTTCTATCTCGCCTCCTCTTTTACTTCTTTAACTAAACCACGCTTTCTACTCCACCCCCTTTTGGCTTCATCTCATTTTTCTCTCAACGAATTAGGGTTTTTTGTTTCCGTTTCTGCAATCACTACTCGGTGATAGTGATTGTATTTCATCGATAAGGGTTTTTCGATTCCAATTCTGATTCTGATTCTGATTCTTCAATCATTACTCGTTGATAGTGATTGTGTTGTATTGAATCGACCGATGACGGTACAGGATGCGTCTTCGTGTTTCGATGACGCGAAATTCTTTCCGCCCGGATTTCGATTCCACCCAACTGACGAAGAGCTAATCCTGTATTACCTGAAGAGGAAGATCTGTAGGAGACGG…
PgNAC64-04	237	GATTCCGATTCCGATTCCGATTCCCGATGACGGTACAGGATGCGTCTTCGTGTTTCGATGACGCGAAATTCTTTCCGCCCGGATTTCGATTCCACCCAACTGACGAAGAGCTAATCCTGTATTACCTGAAGAGGAAGATCTGTAGGAGACGGCTAAAACTTGACATGATTGGAGAGACCGATGTTTACAAATGGGACCCAGAAGATTTGCCTGGCTCCTCCAGTTTTGTCATCCCTT
PgNAC64-06	595	GATTCCGATTCCGATTCCGATTCCCGATGACGGTACAGGATGCGTCTTCGTGTTTCGATGACGCGAAATTCTTTCCGCCCGGATTTCGATTCCACCCAACTGACGAAGAGCTAATCCTGTATTACCTGAAGAGGAAGATCTGTAGGAGACGGCTAAAACTTGACATGATTGGAGAGACCGATGTTTACAAATGGGACCCAGAAGATTTACCTGAACTATCCAAATTGAAGACTGGGGACAGACAATGGTTCTTTTTTAGCCCAAGAGATAGGAAGTATCCAAACGGAGCAAGATCAAATAGGGCCACCATGCATGGGTACTGGAAGGCAACTGGTAAGGATCGAACTATTTCATGTAATTCAAGATCAGTCGGTATCAAGAAGACCCTGGTTTATTATA…
PgNAC64-14	482	ACGAAGAGCTAATCCTGTATTACGTGAAGAGGAAGACGGCTAAAACTTGACATGATTGGAGAGACCGATGTTTACAAATGGGACCCAGAAGATTTGCCTGAACTATCTAAATTGAAGACTGGGGACAGACAATGGTTCTTTTTTAGCCCAAGAGATAGGAAGTATCCAAACGGAGCAAGATCAAATAGGGCCACCATGCATGGGTACTGGAAGGCAACTGGTAAGGATCGAACTATTTCATGTAATTCAAGATCAGTCGGTATCAAGAAGACCCTGGTTTATTATATAGGGCGTGCTCCTTCTGGCGAACGCACAGACTGGGTGATGCATGAGTATACCCTGGATGAAGAGGAGCTCAAAAGATGCCCCTCTGCACAGGATTATTATGCACTATATAAG…
PgNAC64-16	382	TAATCCAATTTCAAGCAATCTTCGCCTCCTCTTTTCTATCTCGCCTCCTCTTTTACTTCTTTAACTAAACCACGCTTTCTACTCCACCCCCTTTTGGCTTCATCTCATTTTTCTCTCAACGAATTAGGGTTTTTTGTTTCCGTTTCTGCAATCACTACTCGGTGATAGTGATTGTATTTCATCGATAAGGGTTTTTCGATTCCAATTCTGATTCTGATTCTGATTCTTCAATCATTACTCGTTGATAGTGATTGTGTTGTATTGAATCGACCGATGACGGTACAGGATGCGTCTTCGTGTTTCGATGACGCGAAATTCTTTCCGCCCGGATTTCGATTCCACCCAACTGACGAAGAGCTAATCCTGTATTACGTGAAGAGGA
PgNAC65-1	851	ATTTGAAAAAACTTTTAAAAGGTTGAAATACAACTCCACCTTTTGGGGTTTTGTTGTAAAATTTTTCTAAATAATGTGAAAGAGGAATTTAAAAGAAGCTCAACAGCAGTGTCTTGCATTGCATGTGTTTCCATGGTCCAAGCCAATCGTAAAACCGAGTTTTATGTCCAGAATTTAAAAAAAAAAAAAAGAAAAGAAAAGAAAGAGAGTAATAATATAATTGGAAAATTCCGGTTTGCGTCATCCTCATCCTTCTGTCTCTCTCTTGCTCTCTTTAGAAATCAGTCAGGATAATGGGTGTGCCGGAGACTGACCCTCTTTCACAGCTAAGCTTGCCTCCGGGTTTCCGGTTTTATCCGACGGACGAGGAGCTTCTGGTTCAGTACCTTTGCCGGAAAG…
PgNAC65-2	696	GAAAAAATAAAAAGAAGAAGAGAGAAATAATATTTGGAAAATTAATTCTGTGCTCTTCTCTTCTCGCATCATCGTCATCCTTTTTTTTCTCTCTCTCAAAAGTTTATTCTCTCGCTAGCCTAGAAATCAGGTAGGAAAATGGGTGTGCCGGAGACGGACCCTCTTTCACAACTAATCTTGCCGCCGGGATTCCGATTTTTTCCGACGGACGAGGAGCTTCTGGTCCAGTACCTGTGCCGGAAAGTGGCCGGTCATCATTTCTCTCTGCAAATCATTGGAGACATTGATTTGTACAAATTCGATCCTTGGGTTTTACCGAGTAAAGCAATGTTTGGAGAGAAAGAATGGTACTTTTTCAGCCCAAGAGATCGAAAGTATCCAAATGGGTCACGCCCAAAC…
PgNAC65-3	2486	ATTTGAAAAAACTTTTAAAAGGTTGAAATACAACTCCACCTTTTGGGGTTTTGTTGTAAAATTTTTCTAAATAATGTGAAAGAGGAATTTAAAAGAAGCTCAACAGCAGTGTCTTGCATTGCATGTGTTTCCATGGTCCAAGCCAATCGTAAAACCGAGTTTTATGTCCAGAATTTAAAAAAAAAAAAAAGAAAAGAAAAGAAAGAGAGTAATAATATAATTGGAAAATTCCGGTTTGCGTCATCCTCATCCTTCTGTCTCTCTCTTGCTCTCTTTAGAAATCAGTCAGGATAATGGGTGTGCCGGAGACTGACCCTCTTTCACAGCTAAGCTTGCCTCCGGGTTTCCGGTTTTATCCGACGGACGAGGAGCTTCTGGTTCAGTACCTTTGCCGGAAAG…
PgNAC65-4	2496	ATTTGAAAAAACTTTTAAAAGGTTGAAATACAACTCCACCTTTTGGGGTTTTGTTGTAAAATTTTTCTAAATAATGTGAAAGAGGAATTTAAAAGAAGCTCAACAGCAGTGTCTTGCATTGCATGTGTTTCCATGGTCCAAGCCAATCGTAAAACCGAGTTTTATGTCCAGAATTTAAAAAAAAAAAAAAGAAAAGAAAAGAAAGAGAGTAATATAATTGGAAAATCCCGGTTTGCGTCATCCTCATCGTTCTGTCTCTCTCTAAATCTTTTCTCTCTCTCTCTCTAGAAATTAGTCAGGATAATGGGTGTGCCGGAGACTGACCCTCTTTCACAGCTAAGCTTGCCTCCGGGTTTCCGGTTTTATCCGACGGACGAGGAGCTTCTGGTTCAGTACCTT…
PgNAC65-6	861	ATTTGAAAAAACTTTTAAAAGGTTGAAATACAACTCCACCTTTTGGGGTTTTGTTGTAAAATTTTTCTAAATAATGTGAAAGAGGAATTTAAAAGAAGCTCAACAGCAGTGTCTTGCATTGCATGTGTTTCCATGGTCCAAGCCAATCGTAAAACCGAGTTTTATGTCCAGAATTTAAAAAAAAAAAAAAGAAAAGAAAAGAAAGAGAGTAATATAATTGGAAAATCCCGGTTTGCGTCATCCTCATCGTTCTGTCTCTCTCTAAATCTTTTCTCTCTCTCTCTCTAGAAATTAGTCAGGATAATGGGTGTGCCGGAGACTGACCCTCTTTCACAGCTAAGCTTGCCTCCGGGTTTCCGGTTTTATCCGACGGACGAGGAGCTTCTGGTTCAGTACCTT…
PgNAC65-9	2470	TTCCGATCTCAAATTCCAGGAATCTTCGCGTCCGCGTTCTCTCTCCTCTTCCTATTACTTCCTTCTTTGACCAAACCTCTCAGTAGCCGACTCCCTATTGGGTCTCATCTCTGAGCCCTAATTGTTTTCCCGCTTTCGCATCTCTCATCGATTAGGGTTTCTGATTCCAATTCAGATCCCAATTTGCAGTAATTTGTTCATAGTTTATACGTGCGTAAATTGATACATACATAGATATCAAACTAGTTTTAGTTGTGATTGTGTAGTGGTGAATCCATCAATGATGGTACCGGAGTCTTCTTGTTTTGGTGACGCGAAATTCTTCCCGCCCGGATTTCGATTCCACCCGACTGACGAGGAGCTTATCCTGTATTACCTGAAGGGGAAGATCTGCCGACG…
PgNAC66-01	1773	TTTTTTTAACACTAAAATAAACATTCATTTGAAGATAATTTTATATTACTACAACTGTAAGCCGAGTTTATACAGCACTCTGATCAACCAAAAATTTGAAGCAGAGCAATCAATTATCACACAAAAAATAGACAATTATCAAATCAACAAAGAATTGCACAGTTGCGATCAATAATAATACATATTATAGAAATGATCACAAAATAATAGACACGGGGGTCAATTCGTGCCAACAGCAAGTCACTTTCTTCCACAAGTCTCCTATGGGCATTTTGCCCCAATAAACCCACATACAAGTAGACTCCCCCAAACCAACTGACAAAGCATCTTTAGTGCACTCGCCCCACCCTCAGTGTCACCTCGGCCTTGAAATGGATGGAGGAGCCATAATAAGAGATG…
PgNAC66-02	2433	TTTTTTTAACACTAAAATAAACATTCATTTGAAGATAATTTTATATTACTACAACTGTAAGCCGAGTTTATACAGCACTCTGATCAACCAAAAATTTGAAGCAGAGCAATCAATTATCACACAAAAAATAGACAATTATCAAATCAACAAAGAATTGCACAGTTGCGATCAATAATAATACATATTATAGAAATGATCACAAAATAATAGACACGGGGGTCAATTCGTGCCAACAGCAAGTCACTTTCTTCCACAAGTCTCCTATGGGCATTTTGCCCCAATAAACCCACATACAAGTAGACTCCCCCAAACCAACTGACAAAGCATCTTTAGTGCACTCGCCCCACCCTCAGTGTCACCTCGGCCTTGAAATGGATGGAGGAGCCATAATAAGAGATG…
PgNAC66-04	2245	CAAAAAGTGATAATATCTTCTTCTAACACTTGCTTTCTGCTACTACTATGTTGAAGAATCATCATCACCACCATAACTAGTCAGTCTCTAGCCGTAGCAACTGTGTAAACATTACCCATCAAAAACTCTACTGCACATCAACAGGCTTGCAAAAATAGATACCACAGTTCCACTGAATATAGAAAGACATTTCCAAGAAAAAAACCAATATCTTATCAAACTTGTTCTTATAATAAACAGACAAATAATTGATTGCACCTTAAAAAGGCACAATTTTTTATGATATGGAGTATTATTCCTTTACGTCACCTCGCCCTGCCCTGCCCTCCCATGCCTGTAATGACTTGGTCATGTTTCCAACAAGCCTCCCCACGTAGGTTAATACAAATGGGCTATAAA…
PgNAC66-07	2449	CAAAAAGTGATAATATCTTCTTCTAACACTTGCTTTCTGCTACTACTATGTTGAAGAATCATCATCACCACCATAACTAGTCAGTCTCTAGCCGTAGCAACTGTGTAAACATTACCCATCAAAAACTCTACTGCACATCAACAGGCTTGCAAAAATAGATACCACAGTTCCACTGAATATAGAAAGACATTTCCAAGAAAAAAACCAATATCTTATCAAACTTGTTCTTATAATAAACAGACAAATAATTGATTGCACCTTAAAAAGGCACAATTTTTTATGATATGGAGTATTATTCCTTTACGTCACCTCGCCCTGCCCTGCCCTCCCATGCCTGTAATGACTTGGTCATGTTTCCAACAAGCCTCCCCACGTAGGTTAATACAAATGGGCTATAAA…
PgNAC66-08	2328	TTTTTTTAACACTAAAATAAACATTCATTTGAAGATAATTTTATATTACTACAACTGTAAGCCGAGTTTATACAGCACTCTGATCAACCAAAAATTTGAAGCAGAGCAATCAATTATCACACAAAAAATAGACAATTATCAAATCAACAAAGAATTGCACAGTTGCGATCAATAATAATACATATTATAGAAATGATCACAAAATAATAGACACGGGGGTCAATTCGTGCCAACAGCAAGTCACTTTCTTCCACAAGTCTCCTATGGGCATTTTGCCCCAATAAACCCACATACAAGTAGACTCCCCCAAACCAACTGACAAAGCATCTTTAGTGCACTCGCCCCACCCTCAGTGTCACCTCGGCCTTGAAATGGATGGAGGAGCCATAATAAGAGATG…
PgNAC66-09	2342	CAAAAAGTGATAATATCTTCTTCTAACACTTGCTTTCTGCTACTACTATGTTGAAGAATCATCATCACCACCATAACTAGTCAGTCTCTAGCCGTAGCAACTGTGTAAACATTACCCATCAAAAACTCTACTGCACATCAACAGGCTTGCAAAAATAGATACCACAGTTCCACTGAATATAGAAAGACATTTCCAAGAAAAAAACCAATATCTTATCAAACTTGTTCTTATAATAAACAGACAAATAATTGATTGCACCTTAAAAAGGCACAATTTTTTATGATATGGAGTATTATTCCTTTACGTCACCTCGCCCTGCCCTGCCCTCCCATGCCTGTAATGACTTGGTCATGTTTCCAACAAGCCTCCCCACGTAGGTTAATACAAATGGGCTATAAA…
PgNAC66-11	2371	CAAAAAGTGATAATATCTTCTTCTAACACTTGCTTTCTGCTACTACTATGTTGAAGAATCATCATCACCACCATAACTAGTCAGTCTCTAGCCGTAGCAACTGTGTAAACATTACCCATCAAAAACTCTACTGCACATCAACAGGCTTGCAAAAATAGATACCACAGTTCCACTGAATATAGAAAGACATTTCCAAGAAAAAAACCAATATCTTATCAAACTTGTTCTTATAATAAACAGACAAATAATTGATTGCACCTTAAAAAGGCACAATTTTTTATGATATGGAGTATTATTCCTTTACGTCACCTCGCCCTGCCCTGCCCTCCCATGCCTGTAATGACTTGGTCATGTTTCCAACAAGCCTCCCCACGTAGGTTAATACAAATGGGCTATAAA…
PgNAC66-12	2355	TTTTTTTAACACTAAAATAAACATTCATTTGAAGATAATTTTATATTACTACAACTGTAAGCCGAGTTTATACAGCACTCTGATCAACCAAAAATTTGAAGCAGAGCAATCAATTATCACACAAAAAATAGACAATTATCAAATCAACAAAGAATTGCACAGTTGCGATCAATAATAATACATATTATAGAAATGATCACAAAATAATAGACACGGGGGTCAATTCGTGCCAACAGCAAGTCACTTTCTTCCACAAGTCTCCTATGGGCATTTTGCCCCAATAAACCCACATACAAGTAGACTCCCCCAAACCAACTGACAAAGCATCTTTAGTGCACTCGCCCCACCCTCAGTGTCACCTCGGCCTTGAAATGGATGGAGGAGCCATAATAAGAGATG…
PgNAC66-13	2220	TTTTTTTAACACTAAAATAAACATTCATTTGAAGATAATTTTATATTACTACAACTGTAAGCCGAGTTTATACAGCACTCTGATCAACCAAAAATTTGAAGCAGAGCAATCAATTATCACACAAAAAATAGACAATTATCAAATCAACAAAGAATTGCACAGTTGCGATCAATAATAATACATATTATAGAAATGATCACAAAATAATAGACACGGGGGTCAATTCGTGCCAACAGCAAGTCACTTTCTTCCACAAGTCTCCTATGGGCATTTTGCCCCAATAAACCCACATACAAGTAGACTCCCCCAAACCAACTGACAAAGCATCTTTAGTGCACTCGCCCCACCCTCAGTGTCACCTCGGCCTTGAAATGGATGGAGGAGCCATAATAAGAGATG…
PgNAC66-14	2308	TTTTTTTAACACTAAAATAAACATTCATTTGAAGATAATTTTATATTACTACAACTGTAAGCCGAGTTTATACAGCACTCTGATCAACCAAAAATTTGAAGCAGAGCAATCAATTATCACACAAAAAATAGACAATTATCAAATCAACAAAGAATTGCACAGTTGCGATCAATAATAATACATATTATAGAAATGATCACAAAATAATAGACACGGGGGTCAATTCGTGCCAACAGCAAGTCACTTTCTTCCACAAGTCTCCTATGGGCATTTTGCCCCAATAAACCCACATACAAGTAGACTCCCCCAAACCAACTGACAAAGCATCTTTAGTGCACTCGCCCCACCCTCAGTGTCACCTCGGCCTTGAAATGGATGGAGGAGCCATAATAAGAGATG…
PgNAC66-16	2425	TTTTTTTAACACTAAAATAAACATTCATTTGAAGATAATTTTATATTACTACAACTGTAAGCCGAGTTTATACAGCACTCTGATCAACCAAAAATTTGAAGCAGAGCAATCAATTATCACACAAAAAATAGACAATTATCAAATCAACAAAGAATTGCACAGTTGCGATCAATAATAATACATATTATAGAAATGATCACAAAATAATAGACACGGGGGTCAATTCGTGCCAACAGCAAGTCACTTTCTTCCACAAGTCTCCTATGGGCATTTTGCCCCAATAAACCCACATACAAGTAGACTCCCCCAAACCAACTGACAAAGCATCTTTAGTGCACTCGCCCCACCCTCAGTGTCACCTCGGCCTTGAAATGGATGGAGGAGCCATAATAAGAGATG…
PgNAC66-18	2216	TTTTTTTAACACTAAAATAAACATTCATTTGAAGATAATTTTATATTACTACAACTGTAAGCCGAGTTTATACAGCACTCTGATCAACCAAAAATTTGAAGCAGAGCAATCAATTATCACACAAAAAATAGACAATTATCAAATCAACAAAGAATTGCACAGTTGCGATCAATAATAATACATATTATAGAAATGATCACAAAATAATAGACACGGGGGTCAATTCGTGCCAACAGCAAGTCACTTTCTTCCACAAGTCTCCTATGGGCATTTTGCCCCAATAAACCCACATACAAGTAGACTCCCCCAAACCAACTGACAAAGCATCTTTAGTGCACTCGCCCCACCCTCAGTGTCACCTCGGCCTTGAAATGGATGGAGGAGCCATAATAAGAGATG…
PgNAC66-19	2424	CAAAAAGTGATAATATCTTCTTCTAACACTTGCTTTCTGCTACTACTATGTTGAAGAATCATCATCACCACCATAACTAGTCAGTCTCTAGCCGTAGCAACTGTGTAAACATTACCCATCAAAAACTCTACTGCACATCAACAGGCTTGCAAAAATAGATACCACAGTTCCACTGAATATAGAAAGACATTTCCAAGAAAAAAACCAATATCTTATCAAACTTGTTCTTATAATAAACAGACAAATAATTGATTGCACCTTAAAAAGGCACAATTTTTTATGATATGGAGTATTATTCCTTTACGTCACCTCGCCCTGCCCTGCCCTCCCATGCCTGTAATGACTTGGTCATGTTTCCAACAAGCCTCCCCACGTAGGTTAATACAAATGGGCTATAAA…
PgNAC66-20	2343	TTTTTTTAACACTAAAATAAACATTCATTTGAAGATAATTTTATATTACTACAACTGTAAGCCGAGTTTATACAGCACTCTGATCAACCAAAAATTTGAAGCAGAGCAATCAATTATCACACAAAAAATAGACAATTATCAAATCAACAAAGAATTGCACAGTTGCGATCAATAATAATACATATTATAGAAATGATCACAAAATAATAGACACGGGGGTCAATTCGTGCCAACAGCAAGTCACTTTCTTCCACAAGTCTCCTATGGGCATTTTGCCCCAATAAACCCACATACAAGTAGACTCCCCCAAACCAACTGACAAAGCATCTTTAGTGCACTCGCCCCACCCTCAGTGTCACCTCGGCCTTGAAATGGATGGAGGAGCCATAATAAGAGATG…
PgNAC66-22	1940	TTTTTTTAACACTAAAATAAACATTCATTTGAAGATAATTTTATATTACTACAACTGTAAGCCGAGTTTATACAGCACTCTGATCAACCAAAAATTTGAAGCAGAGCAATCAATTATCACACAAAAAATAGACAATTATCAAATCAACAAAGAATTGCACAGTTGCGATCAATAATAATACATATTATAGAAATGATCACAAAATAATAGACACGGGGGTCAATTCGTGCCAACAGCAAGTCACTTTCTTCCACAAGTCTCCTATGGGCATTTTGCCCCAATAAACCCACATACAAGTAGACTCCCCCAAACCAACTGACAAAGCATCTTTAGTGCACTCGCCCCACCCTCAGTGTCACCTCGGCCTTGAAATGGATGGAGGAGCCATAATAAGAGATG…
PgNAC66-23	2188	TTTTTTTAACACTAAAATAAACATTCATTTGAAGATAATTTTATATTACTACAACTGTAAGCCGAGTTTATACAGCACTCTGATCAACCAAAAATTTGAAGCAGAGCAATCAATTATCACACAAAAAATAGACAATTATCAAATCAACAAAGAATTGCACAGTTGCGATCAATAATAATACATATTATAGAAATGATCACAAAATAATAGACACGGGGGTCAATTCGTGCCAACAGCAAGTCACTTTCTTCCACAAGTCTCCTATGGGCATTTTGCCCCAATAAACCCACATACAAGTAGACTCCCCCAAACCAACTGACAAAGCATCTTTAGTGCACTCGCCCCACCCTCAGTGTCACCTCGGCCTTGAAATGGATGGAGGAGCCATAATAAGAGATG…
PgNAC66-24	2399	CAAAAAGTGATAATATCTTCTTCTAACACTTGCTTTCTGCTACTACTATGTTGAAGAATCATCATCACCACCATAACTAGTCAGTCTCTAGCCGTAGCAACTGTGTAAACATTACCCATCAAAAACTCTACTGCACATCAACAGGCTTGCAAAAATAGATACCACAGTTCCACTGAATATAGAAAGACATTTCCAAGAAAAAAACCAATATCTTATCAAACTTGTTCTTATAATAAACAGACAAATAATTGATTGCACCTTAAAAAGGCACAATTTTTTATGATATGGAGTATTATTCCTTTACGTCACCTCGCCCTGCCCTGCCCTCCCATGCCTGTAATGACTTGGTCATGTTTCCAACAAGCCTCCCCACGTAGGTTAATACAAATGGGCTATAAA…
PgNAC66-25	1952	TTTTTTTAACACTAAAATAAACATTCATTTGAAGATAATTTTATATTACTACAACTGTAAGCCGAGTTTATACAGCACTCTGATCAACCAAAAATTTGAAGCAGAGCAATCAATTATCACACAAAAAATAGACAATTATCAAATCAACAAAGAATTGCACAGTTGCGATCAATAATAATACATATTATAGAAATGATCACAAAATAATAGACACGGGGGTCAATTCGTGCCAACAGCAAGTCACTTTCTTCCACAAGTCTCCTATGGGCATTTTGCCCCAATAAACCCACATACAAGTAGACTCCCCCAAACCAACTGACAAAGCATCTTTAGTGCACTCGCCCCACCCTCAGTGTCACCTCGGCCTTGAAATGGATGGAGGAGCCATAATAAGAGATG…
PgNAC66-30	2367	TTTTTTTAACACTAAAATAAACATTCATTTGAAGATAATTTTATATTACTACAACTGTAAGCCGAGTTTATACAGCACTCTGATCAACCAAAAATTTGAAGCAGAGCAATCAATTATCACACAAAAAATAGACAATTATCAAATCAACAAAGAATTGCACAGTTGCGATCAATAATAATACATATTATAGAAATGATCACAAAATAATAGACACGGGGGTCAATTCGTGCCAACAGCAAGTCACTTTCTTCCACAAGTCTCCTATGGGCATTTTGCCCCAATAAACCCACATACAAGTAGACTCCCCCAAACCAACTGACAAAGCATCTTTAGTGCACTCGCCCCACCCTCAGTGTCACCTCGGCCTTGAAATGGATGGAGGAGCCATAATAAGAGATG…
PgNAC66-31	1840	TTTTTTTAACACTAAAATAAACATTCATTTGAAGATAATTTTATATTACTACAACTGTAAGCCGAGTTTATACAGCACTCTGATCAACCAAAAATTTGAAGCAGAGCAATCAATTATCACACAAAAAATAGACAATTATCAAATCAACAAAGAATTGCACAGTTGCGATCAATAATAATACATATTATAGAAATGATCACAAAATAATAGACACGGGGGTCAATTCGTGCCAACAGCAAGTCACTTTCTTCCACAAGTCTCCTATGGGCATTTTGCCCCAATAAACCCACATACAAGTAGACTCCCCCAAACCAACTGACAAAGCATCTTTAGTGCACTCGCCCCACCCTCAGTGTCACCTCGGCCTTGAAATGGATGGAGGAGCCATAATAAGAGATG…
PgNAC66-34	2192	CAAAAAGTGATAATATCTTCTTCTAACACTTGCTTTCTGCTACTACTATGTTGAAGAATCATCATCACCACCATAACTAGTCAGTCTCTAGCCGTAGCAACTGTGTAAACATTACCCATCAAAAACTCTACTGCACATCAACAGGCTTGCAAAAATAGATACCACAGTTCCACTGAATATAGAAAGACATTTCCAAGAAAAAAACCAATATCTTATCAAACTTGTTCTTATAATAAACAGACAAATAATTGATTGCACCTTAAAAAGGCACAATTTTTTATGATATGGAGTATTATTCCTTTACGTCACCTCGCCCTGCCCTGCCCTCCCATGCCTGTAATGACTTGGTCATGTTTCCAACAAGCCTCCCCACGTAGGTTAATACAAATGGGCTATAAA…
PgNAC66-36	2173	TTTTTTTAACACTAAAATAAACATTCATTTGAAGATAATTTTATATTACTACAACTGTAAGCCGAGTTTATACAGCACTCTGATCAACCAAAAATTTGAAGCAGAGCAATCAATTATCACACAAAAAATAGACAATTATCAAATCAACAAAGAATTGCACAGTTGCGATCAATAATAATACATATTATAGAAATGATCACAAAATAATAGACACGGGGGTCAATTCGTGCCAACAGCAAGTCACTTTCTTCCACAAGTCTCCTATGGGCATTTTGCCCCAATAAACCCACATACAAGTAGACTCCCCCAAACCAACTGACAAAGCATCTTTAGTGCACTCGCCCCACCCTCAGTGTCACCTCGGCCTTGAAATGGATGGAGGAGCCATAATAAGAGATG…
PgNAC66-38	2399	TTTTTTTAACACTAAAATAAACATTCATTTGAAGATAATTTTATATTACTACAACTGTAAGCCGAGTTTATACAGCACTCTGATCAACCAAAAATTTGAAGCAGAGCAATCAATTATCACACAAAAAATAGACAATTATCAAATCAACAAAGAATTGCACAGTTGCGATCAATAATAATACATATTATAGAAATGATCACAAAATAATAGACACGGGGGTCAATTCGTGCCAACAGCAAGTCACTTTCTTCCACAAGTCTCCTATGGGCATTTTGCCCCAATAAACCCACATACAAGTAGACTCCCCCAAACCAACTGACAAAGCATCTTTAGTGCACTCGCCCCACCCTCAGTGTCACCTCGGCCTTGAAATGGATGGAGGAGCCATAATAAGAGATG…
PgNAC66-40	2231	TTTTTTTAACACTAAAATAAACATTCATTTGAAGATAATTTTATATTACTACAACTGTAAGCCGAGTTTATACAGCACTCTGATCAACCAAAAATTTGAAGCAGAGCAATCAATTATCACACAAAAAATAGACAATTATCAAATCAACAAAGAATTGCACAGTTGCGATCAATAATAATACATATTATAGAAATGATCACAAAATAATAGACACGGGGGTCAATTCGTGCCAACAGCAAGTCACTTTCTTCCACAAGTCTCCTATGGGCATTTTGCCCCAATAAACCCACATACAAGTAGACTCCCCCAAACCAACTGACAAAGCATCTTTAGTGCACTCGCCCCACCCTCAGTGTCACCTCGGCCTTGAAATGGATGGAGGAGCCATAATAAGAGATG…
PgNAC66-41	2410	TTTTTTTAACACTAAAATAAACATTCATTTGAAGATAATTTTATATTACTACAACTGTAAGCCGAGTTTATACAGCACTCTGATCAACCAAAAATTTGAAGCAGAGCAATCAATTATCACACAAAAAATAGACAATTATCAAATCAACAAAGAATTGCACAGTTGCGATCAATAATAATACATATTATAGAAATGATCACAAAATAATAGACACGGGGGTCAATTCGTGCCAACAGCAAGTCACTTTCTTCCACAAGTCTCCTATGGGCATTTTGCCCCAATAAACCCACATACAAGTAGACTCCCCCAAACCAACTGACAAAGCATCTTTAGTGCACTCGCCCCACCCTCAGTGTCACCTCGGCCTTGAAATGGATGGAGGAGCCATAATAAGAGATG…
PgNAC66-42	2390	TTTTTTTAACACTAAAATAAACATTCATTTGAAGATAATTTTATATTACTACAACTGTAAGCCGAGTTTATACAGCACTCTGATCAACCAAAAATTTGAAGCAGAGCAATCAATTATCACACAAAAAATAGACAATTATCAAATCAACAAAGAATTGCACAGTTGCGATCAATAATAATACATATTATAGAAATGATCACAAAATAATAGACACGGGGGTCAATTCGTGCCAACAGCAAGTCACTTTCTTCCACAAGTCTCCTATGGGCATTTTGCCCCAATAAACCCACATACAAGTAGACTCCCCCAAACCAACTGACAAAGCATCTTTAGTGCACTCGCCCCACCCTCAGTGTCACCTCGGCCTTGAAATGGATGGAGGAGCCATAATAAGAGATG…
PgNAC66-43	2208	TTTTTTTAACACTAAAATAAACATTCATTTGAAGATAATTTTATATTACTACAACTGTAAGCCGAGTTTATACAGCACTCTGATCAACCAAAAATTTGAAGCAGAGCAATCAATTATCACACAAAAAATAGACAATTATCAAATCAACAAAGAATTGCACAGTTGCGATCAATAATAATACATATTATAGAAATGATCACAAAATAATAGACACGGGGGTCAATTCGTGCCAACAGCAAGTCACTTTCTTCCACAAGTCTCCTATGGGCATTTTGCCCCAATAAACCCACATACAAGTAGACTCCCCCAAACCAACTGACAAAGCATCTTTAGTGCACTCGCCCCACCCTCAGTGTCACCTCGGCCTTGAAATGGATGGAGGAGCCATAATAAGAGATG…
PgNAC66-45	2302	CAAAAAGTGATAATATCTTCTTCTAACACTTGCTTTCTGCTACTACTATGTTGAAGAATCATCATCACCACCATAACTAGTCAGTCTCTAGCCGTAGCAACTGTGTAAACATTACCCATCAAAAACTCTACTGCACATCAACAGGCTTGCAAAAATAGATACCACAGTTCCACTGAATATAGAAAGACATTTCCAAGAAAAAAACCAATATCTTATCAAACTTGTTCTTATAATAAACAGACAAATAATTGATTGCACCTTAAAAAGGCACAATTTTTTATGATATGGAGTATTATTCCTTTACGTCACCTCGCCCTGCCCTGCCCTCCCATGCCTGTAATGACTTGGTCATGTTTCCAACAAGCCTCCCCACGTAGGTTAATACAAATGGGCTATAAA…
PgNAC66-48	1858	TTTTTTTAACACTAAAATAAACATTCATTTGAAGATAATTTTATATTACTACAACTGTAAGCCGAGTTTATACAGCACTCTGATCAACCAAAAATTTGAAGCAGAGCAATCAATTATCACACAAAAAATAGACAATTATCAAATCAACAAAGAATTGCACAGTTGCGATCAATAATAATACATATTATAGAAATGATCACAAAATAATAGACACGGGGGTCAATTCGTGCCAACAGCAAGTCACTTTCTTCCACAAGTCTCCTATGGGCATTTTGCCCCAATAAACCCACATACAAGTAGACTCCCCCAAACCAACTGACAAAGCATCTTTAGTGCACTCGCCCCACCCTCAGTGTCACCTCGGCCTTGAAATGGATGGAGGAGCCATAATAAGAGATG…
PgNAC66-49	2351	TTTTTTTAACACTAAAATAAACATTCATTTGAAGATAATTTTATATTACTACAACTGTAAGCCGAGTTTATACAGCACTCTGATCAACCAAAAATTTGAAGCAGAGCAATCAATTATCACACAAAAAATAGACAATTATCAAATCAACAAAGAATTGCACAGTTGCGATCAATAATAATACATATTATAGAAATGATCACAAAATAATAGACACGGGGGTCAATTCGTGCCAACAGCAAGTCACTTTCTTCCACAAGTCTCCTATGGGCATTTTGCCCCAATAAACCCACATACAAGTAGACTCCCCCAAACCAACTGACAAAGCATCTTTAGTGCACTCGCCCCACCCTCAGTGTCACCTCGGCCTTGAAATGGATGGAGGAGCCATAATAAGAGATG…
PgNAC66-50	2327	CAAAAAGTGATAATATCTTCTTCTAACACTTGCTTTCTGCTACTACTATGTTGAAGAATCATCATCACCACCATAACTAGTCAGTCTCTAGCCGTAGCAACTGTGTAAACATTACCCATCAAAAACTCTACTGCACATCAACAGGCTTGCAAAAATAGATACCACAGTTCCACTGAATATAGAAAGACATTTCCAAGAAAAAAACCAATATCTTATCAAACTTGTTCTTATAATAAACAGACAAATAATTGATTGCACCTTAAAAAGGCACAATTTTTTATGATATGGAGTATTATTCCTTTACGTCACCTCGCCCTGCCCTGCCCTCCCATGCCTGTAATGACTTGGTCATGTTTCCAACAAGCCTCCCCACGTAGGTTAATACAAATGGGCTATAAA…
PgNAC66-51	1870	TTTTTTTAACACTAAAATAAACATTCATTTGAAGATAATTTTATATTACTACAACTGTAAGCCGAGTTTATACAGCACTCTGATCAACCAAAAATTTGAAGCAGAGCAATCAATTATCACACAAAAAATAGACAATTATCAAATCAACAAAGAATTGCACAGTTGCGATCAATAATAATACATATTATAGAAATGATCACAAAATAATAGACACGGGGGTCAATTCGTGCCAACAGCAAGTCACTTTCTTCCACAAGTCTCCTATGGGCATTTTGCCCCAATAAACCCACATACAAGTAGACTCCCCCAAACCAACTGACAAAGCATCTTTAGTGCACTCGCCCCACCCTCAGTGTCACCTCGGCCTTGAAATGGATGGAGGAGCCATAATAAGAGATG…
PgNAC66-52	2323	TTTTTTTAACACTAAAATAAACATTCATTTGAAGATAATTTTATATTACTACAACTGTAAGCCGAGTTTATACAGCACTCTGATCAACCAAAAATTTGAAGCAGAGCAATCAATTATCACACAAAAAATAGACAATTATCAAATCAACAAAGAATTGCACAGTTGCGATCAATAATAATACATATTATAGAAATGATCACAAAATAATAGACACGGGGGTCAATTCGTGCCAACAGCAAGTCACTTTCTTCCACAAGTCTCCTATGGGCATTTTGCCCCAATAAACCCACATACAAGTAGACTCCCCCAAACCAACTGACAAAGCATCTTTAGTGCACTCGCCCCACCCTCAGTGTCACCTCGGCCTTGAAATGGATGGAGGAGCCATAATAAGAGATG…
PgNAC67-2	1139	TTTCTTTAATACTTGTACACAACTTTAAAAAATTTTATGTAAGGAACGGAGGGAGTACAAAGCAAGCAAATCCAAGACCCTTCCATATATAGGCGATCAAGCCAAGAAAATTTAGTTCTCAGATTGACCAAAGTACTTACCCGAAATTGTTGCTAGGATATTAATCATAACAACTTCATCATCGAGTTCTGATTTTTCAGCGCGCAAGCTTGCACATTTGCGGAGCAGATCCCGAAGGGCTGCACATGTGTCAGCATTTAGTGGGCTGTCAACTGCTGCACAAAGAGCGAAAAGCCACGCACAATCATTTTTGGAAAGAGAGGTCATAGTCTCCGCCAACTTTATGCGCTTTTTCAGCATTGAAACTCGTGCGACAGAGTCCATATCTAGAATAGTTGA…
PgNAC67-3	1129	TTTCTTTAATACTTGTACACAACTTTAAAAAATTTTATGTAAGGAACGGAGGGAGTACAAAGCAAGCAAATCCAAGACCCTTCCATATATAGGCGATCAAGCCAAGAAAATTTAGTTCTCAGATTGACCAAAGTACTTACCCGAAATTGTTGCTAGGATATTAATCATAACAACTTCATCATCGAGTTCTGATTTTTCAGCGCGCAAGCTTGCACATTTGCGGAGCAGATCCCGAAGGGCTGCACATGTGTCAGCATTTAGTGGGCTGTCAACTGCTGCACAAAGAGCGAAAAGCCACGCACAATCATTTTTGGAAAGAGAGGTCATAGTCTCCGCCAACTTTATGCGCTTTTTCAGCATTGAAACTCGTGCGACAGAGTCCATATCTAGAATAGTTGA…
PgNAC68-01	2890	TTGTATAAAGTAATAGCAGCAGCAGCATCATGAAGTATGAATCTCAACAGCTGAGGTGCTGAGAGTTTTTTATAGTTCTGGTACAGCAAGCTTATTTGGTGTTCAAGCTTCGCTTTGGGAGGATTGATGATCCAGTGACCGTAAATTAGAAGCTAACAAAACCAAATTTATGAGCCATGGACTTAATTATGAGACATACACAAATCCAGAAAAACATTTTCCACGACATAGAGACGAATACGGGTGGATGGAGATGGAGCTTTGGGATTTTGTTAATGACATGAAGGATATATGAGCATTTTTTAGTTTTAACTAGTCCTTCTACATGGACATGTTTATTGGACATGAATATTGGATATTTTCATTTTTTATTTTTTTTTGCTTGTGACTCTCAAAAAA…
PgNAC68-02	2908	TTGTATAAAGTAATAGCAGCAGCAGCATCATGAAGTATGAATCTCAACAGCTGAGGTGCTGAGAGTTTTTTATAGTTCTGGTACAGCAAGCTTATTTGGTGTTCAAGCTTCGCTTTGGGAGGATTGATGATCCAGTGACCGTAAATTAGAAGCTAACAAAACCAAATTTATGAGCCATGGACTTAATTATGAGACATACACAAATCCAGAAAAACATTTTCCACGACATAGAGACGAATACGGGTGGATGGAGATGGAGCTTTGGGATTTTGTTAATGACATGAAGGATATATGAGCATTTTTTAGTTTTAACTAGTCCTTCTACATGGACATGTTTATTGGACATGAATATTGGATATTTTCATTTTTTATTTTTTTTTGCTTGTGACTCTCAAAAAA…
PgNAC68-03	2575	TTGTATAAAGTAATAGCAGCAGCAGCATCATGAAGTATGAATCTCAACAGCTGAGGTGCTGAGAGTTTTTTATAGTTCTGGTACAGCAAGCTTATTTGGTGTTCAAGCTTCGCTTTGGGAGGATTGATGATCCAGTGACCGTAAATTAGAAGCTAACAAAACCAAATTTATGAGCCATGGACTTAATTATGAGACATACACAAATCCAGAAAAACATTTTCCACGACATAGAGACGAATACGGGTGGATGGAGATGGAGCTTTGGGATTTTGTTAATGACATGAAGGATATATGAGCATTTTTTAGTTTTAACTAGTCCTTCTACATGGACATGTTTATTGGACATGAATATTGGATATTTTCATTTTTTATTTTTTTTTGCTTGTGACTCTCAAAAAA…
PgNAC68-05	2321	ATCATTAAGACCATCCATCCATCCGGTGAAAGCAGCCAAGCCAGCAATTCAATTAGAAAAAGTCTTGGCGGACAGATTTTATAGAAAAGGAAAATTGGACATTTTTTAATTTATTATTATTATTTTACTTGTGACTCTCAAAAAATGTATAATATTTATTTCAACAAATTTTTTTTATAAAATATAATATTTTAAATACATATACAAGAACAGAATTGTACATTCACAAGTAAAAAAAAAAATGTCCAATTTTCCTGTCTATAAAACCTGTCCGTGTAGAACTACTGATTCAATTAGGCTCAACCAACCCAGTTCAGCAAATCCACTTTCAACATACCAAAAAGTGCCCCTTTTATTATCACCCCATAATACTAAAAAAGCCGATTGCATTTGAACTAA…
PgNAC68-06	7965	TTGTATAAAGTAATAGCAGCAGCAGCATCATGAAGTATGAATCTCAACAGCTGAGGTGCTGAGAGTTTTTTATAGTTCTGGTACAGCAAGCTTATTTGGTGTTCAAGCTTCGCTTTGGGAGGATTGATGATCCAGTGACCGTAAATTAGAAGCTAACAAAACCAAATTTATGAGCCATGGACTTAATTATGAGACATACACAAATCCAGAAAAACATTTTCCACGACATAGAGACGAATACGGGTGGATGGAGATGGAGCTTTGGGATTTTGTTAATGACATGAAGGATATATGAGCATTTTTTAGTTTTAACTAGTCCTTCTACATGGACATGTTTATTGGACATGAATATTGGATATTTTCATTTTTTATTTTTTTTTGCTTGTGACTCTCAAAAAA…
PgNAC68-07	2307	GGCACACAGACTCGCTTTTTCCTACTGTGTTTGTTGGGTATCTTAGGGAGATGAATCGTTCTGCATGGACATGTTTATTAAACATTTTTAATTTTTGGGTTTTTTTTTTTGTGTTTGTGAAACTCAAAAAATGTATAATATTTATTTCAACAAATTTTTTTTATAAAATATAATATTTTAAATACATATACAAGAACAGAATTGTACATTCACAAGTAAAAAAAAAAATGTCCAATTTTCCTGTCTATAAAACCTGTCCGTGTAGAACTACTGATTCAATTAGGCTCAACCAACCCAGTTCAGCAAATCCACTTTCAACATACCAAAAAGTGCCCCTTTTATTATCACCCCATAATACTAAAAAAGCCGATTGCATTTGAACTAAGATGCCACTACTAT…
PgNAC68-08	2303	ATCATTAAGACCATCCATCCATCCGGTGAAAGCAGCCAAGCCAGCAATTCAATTAGAAAAAGTCTTGGCGGACAGATTTTATAGAAAAGGAAAATTGGACATTTTTTAATTTATTATTATTATTTTACTTGTGACTCTCAAAAAATGTATAATATTTATTTCAACAAATTTTTTTTATAAAATATAATATTTTAAATACATATACAAGAACAGAATTGTACATTCACAAGTAAAAAAAAAAATGTCCAATTTTCCTGTCTATAAAACCTGTCCGTGTAGAACTACTGATTCAATTAGGCTCAACCAACCCAGTTCAGCAAATCCACTTTCAACATACCAAAAAGTGCCCCTTTTATTATCACCCCATAATACTAAAAAAGCCGATTGCATTTGAACTAA…
PgNAC68-09	2640	GGCACACAGACTCGCTTTTTCCTACTGTGTTTGTTGGGTATCTTAGGGAGATGAATCGTTCTGCATGGACATGTTTATTAAACATTTTTAATTTTTGGGTTTTTTTTTTTGTGTTTGTGAAACTCAAAAAATGTATAATATTTATTTCAACAAATTTTTTTTATAAAATATAATATTTTAAATACATATACAAGAACAGAATTGTACATTCACAAGTAAAAAAAAAAATGTCCAATTTTCCTGTCTATAAAACCTGTCCGTGTAGAACTACTGATTCAATTAGGCTCAACCAACCCAGTTCAGCAAATCCACTTTCAACATACCAAAAAGTGCCCCTTTTATTATCACCCCATAATACTAAAAAAGCCGATTGCATTTGAACTAAGATGCCACTACTAT…
PgNAC68-11	2017	TTCTCTGTTACGATAAGGTTTGACATGGGATACTTCCTCAGTCTCATCTGTTGTAGAAGCAGTGGCAGTGGCAGAATTATGCTTCTTTGTAGCTTCTTCAGCCTGCACATGCCCAATTTAATGTAGTTCAGAATCCCACATAAACATTACGAATAATGGAACACAAGCGTCATGGGAAAATGATCTCTTACCTCAATCACCAAAGGTTTTACTTCACAATTTTCTTCACCATAGCTCAAATCTTTAGGCTTGCTACAAGAAACTGATCCAACTTTAAGTTTCGTCTGTAATCGAATTCTTTTTGGTGCAGTACCTTGTGTCACAGGATTTTGGGCACTTGCTTGACTACGTGGTTGGCGAGTCCTTATTTTAATTCCAGTACCAATATTATTATCACTT…
PgNAC68-12	7697	GGCACACAGACTCGCTTTTTCCTACTGTGTTTGTTGGGTATCTTAGGGAGATGAATCGTTCTGCATGGACATGTTTATTAAACATTTTTAATTTTTGGGTTTTTTTTTTTGTGTTTGTGAAACTCAAAAAATGTATAATATTTATTTCAACAAATTTTTTTTATAAAATATAATATTTTAAATACATATACAAGAACAGAATTGTACATTCACAAGTAAAAAAAAAAATGTCCAATTTTCCTGTCTATAAAACCTGTCCGTGTAGAACTACTGATTCAATTAGGCTCAACCAACCCAGTTCAGCAAATCCACTTTCAACATACCAAAAAGTGCCCCTTTTATTATCACCCCATAATACTAAAAAAGCCGATTGCATTTGAACTAAGATGCCACTACTAT…
PgNAC68-14	7074	TTCTCTGTTACGATAAGGTTTGACATGGGATACTTCCTCAGTCTCATCTGTTGTAGAAGCAGTGGCAGTGGCAGAATTATGCTTCTTTGTAGCTTCTTCAGCCTGCACATGCCCAATTTAATGTAGTTCAGAATCCCACATAAACATTACGAATAATGGAACACAAGCGTCATGGGAAAATGATCTCTTACCTCAATCACCAAAGGTTTTACTTCACAATTTTCTTCACCATAGCTCAAATCTTTAGGCTTGCTACAAGAAACTGATCCAACTTTAAGTTTCGTCTGTAATCGAATTCTTTTTGGTGCAGTACCTTGTGTCACAGGATTTTGGGCACTTGCTTGACTACGTGGTTGGCGAGTCCTTATTTTAATTCCAGTACCAATATTATTATCACTC…
PgNAC68-15	7092	TTCTCTGTTACGATAAGGTTTGACATGGGATACTTCCTCAGTCTCATCTGTTGTAGAAGCAGTGGCAGTGGCAGAATTATGCTTCTTTGTAGCTTCTTCAGCCTGCACATGCCCAATTTAATGTAGTTCAGAATCCCACATAAACATTACGAATAATGGAACACAAGCGTCATGGGAAAATGATCTCTTACCTCAATCACCAAAGGTTTTACTTCACAATTTTCTTCACCATAGCTCAAATCTTTAGGCTTGCTACAAGAAACTGATCCAACTTTAAGTTTCGTCTGTAATCGAATTCTTTTTGGTGCAGTACCTTGTGTCACAGGATTTTGGGCACTTGCTTGACTACGTGGTTGGCGAGTCCTTATTTTAATTCCAGTACCAATATTATTATCACTT…
PgNAC68-16	2557	TTGTATAAAGTAATAGCAGCAGCAGCATCATGAAGTATGAATCTCAACAGCTGAGGTGCTGAGAGTTTTTTATAGTTCTGGTACAGCAAGCTTATTTGGTGTTCAAGCTTCGCTTTGGGAGGATTGATGATCCAGTGACCGTAAATTAGAAGCTAACAAAACCAAATTTATGAGCCATGGACTTAATTATGAGACATACACAAATCCAGAAAAACATTTTCCACGACATAGAGACGAATACGGGTGGATGGAGATGGAGCTTTGGGATTTTGTTAATGACATGAAGGATATATGAGCATTTTTTAGTTTTAACTAGTCCTTCTACATGGACATGTTTATTGGACATGAATATTGGATATTTTCATTTTTTATTTTTTTTTGCTTGTGACTCTCAAAAAA…
PgNAC68-17	7715	GGCACACAGACTCGCTTTTTCCTACTGTGTTTGTTGGGTATCTTAGGGAGATGAATCGTTCTGCATGGACATGTTTATTAAACATTTTTAATTTTTGGGTTTTTTTTTTTGTGTTTGTGAAACTCAAAAAATGTATAATATTTATTTCAACAAATTTTTTTTATAAAATATAATATTTTAAATACATATACAAGAACAGAATTGTACATTCACAAGTAAAAAAAAAAATGTCCAATTTTCCTGTCTATAAAACCTGTCCGTGTAGAACTACTGATTCAATTAGGCTCAACCAACCCAGTTCAGCAAATCCACTTTCAACATACCAAAAAGTGCCCCTTTTATTATCACCCCATAATACTAAAAAAGCCGATTGCATTTGAACTAAGATGCCACTACTAT…
PgNAC68-18	1999	TTCTCTGTTACGATAAGGTTTGACATGGGATACTTCCTCAGTCTCATCTGTTGTAGAAGCAGTGGCAGTGGCAGAATTATGCTTCTTTGTAGCTTCTTCAGCCTGCACATGCCCAATTTAATGTAGTTCAGAATCCCACATAAACATTACGAATAATGGAACACAAGCGTCATGGGAAAATGATCTCTTACCTCAATCACCAAAGGTTTTACTTCACAATTTTCTTCACCATAGCTCAAATCTTTAGGCTTGCTACAAGAAACTGATCCAACTTTAAGTTTCGTCTGTAATCGAATTCTTTTTGGTGCAGTACCTTGTGTCACAGGATTTTGGGCACTTGCTTGACTACGTGGTTGGCGAGTCCTTATTTTAATTCCAGTACCAATATTATTATCACTC…
PgNAC68-19	7983	TTGTATAAAGTAATAGCAGCAGCAGCATCATGAAGTATGAATCTCAACAGCTGAGGTGCTGAGAGTTTTTTATAGTTCTGGTACAGCAAGCTTATTTGGTGTTCAAGCTTCGCTTTGGGAGGATTGATGATCCAGTGACCGTAAATTAGAAGCTAACAAAACCAAATTTATGAGCCATGGACTTAATTATGAGACATACACAAATCCAGAAAAACATTTTCCACGACATAGAGACGAATACGGGTGGATGGAGATGGAGCTTTGGGATTTTGTTAATGACATGAAGGATATATGAGCATTTTTTAGTTTTAACTAGTCCTTCTACATGGACATGTTTATTGGACATGAATATTGGATATTTTCATTTTTTATTTTTTTTTGCTTGTGACTCTCAAAAAA…
PgNAC68-20	2636	ATCATTAAGACCATCCATCCATCCGGTGAAAGCAGCCAAGCCAGCAATTCAATTAGAAAAAGTCTTGGCGGACAGATTTTATAGAAAAGGAAAATTGGACATTTTTTAATTTATTATTATTATTTTACTTGTGACTCTCAAAAAATGTATAATATTTATTTCAACAAATTTTTTTTATAAAATATAATATTTTAAATACATATACAAGAACAGAATTGTACATTCACAAGTAAAAAAAAAAATGTCCAATTTTCCTGTCTATAAAACCTGTCCGTGTAGAACTACTGATTCAATTAGGCTCAACCAACCCAGTTCAGCAAATCCACTTTCAACATACCAAAAAGTGCCCCTTTTATTATCACCCCATAATACTAAAAAAGCCGATTGCATTTGAACTAA…
PgNAC68-21	2289	GGCACACAGACTCGCTTTTTCCTACTGTGTTTGTTGGGTATCTTAGGGAGATGAATCGTTCTGCATGGACATGTTTATTAAACATTTTTAATTTTTGGGTTTTTTTTTTTGTGTTTGTGAAACTCAAAAAATGTATAATATTTATTTCAACAAATTTTTTTTATAAAATATAATATTTTAAATACATATACAAGAACAGAATTGTACATTCACAAGTAAAAAAAAAAATGTCCAATTTTCCTGTCTATAAAACCTGTCCGTGTAGAACTACTGATTCAATTAGGCTCAACCAACCCAGTTCAGCAAATCCACTTTCAACATACCAAAAAGTGCCCCTTTTATTATCACCCCATAATACTAAAAAAGCCGATTGCATTTGAACTAAGATGCCACTACTAT…
PgNAC68-23	1666	TTCTCTGTTACGATAAGGTTTGACATGGGATACTTCCTCAGTCTCATCTGTTGTAGAAGCAGTGGCAGTGGCAGAATTATGCTTCTTTGTAGCTTCTTCAGCCTGCACATGCCCAATTTAATGTAGTTCAGAATCCCACATAAACATTACGAATAATGGAACACAAGCGTCATGGGAAAATGATCTCTTACCTCAATCACCAAAGGTTTTACTTCACAATTTTCTTCACCATAGCTCAAATCTTTAGGCTTGCTACAAGAAACTGATCCAACTTTAAGTTTCGTCTGTAATCGAATTCTTTTTGGTGCAGTACCTTGTGTCACAGGATTTTGGGCACTTGCTTGACTACGTGGTTGGCGAGTCCTTATTTTAATTCCAGTACCAATATTATTATCACTC…
PgNAC68-24	7729	ATCATTAAGACCATCCATCCATCCGGTGAAAGCAGCCAAGCCAGCAATTCAATTAGAAAAAGTCTTGGCGGACAGATTTTATAGAAAAGGAAAATTGGACATTTTTTAATTTATTATTATTATTTTACTTGTGACTCTCAAAAAATGTATAATATTTATTTCAACAAATTTTTTTTATAAAATATAATATTTTAAATACATATACAAGAACAGAATTGTACATTCACAAGTAAAAAAAAAAATGTCCAATTTTCCTGTCTATAAAACCTGTCCGTGTAGAACTACTGATTCAATTAGGCTCAACCAACCCAGTTCAGCAAATCCACTTTCAACATACCAAAAAGTGCCCCTTTTATTATCACCCCATAATACTAAAAAAGCCGATTGCATTTGAACTAA…
PgNAC68-25	2622	GGCACACAGACTCGCTTTTTCCTACTGTGTTTGTTGGGTATCTTAGGGAGATGAATCGTTCTGCATGGACATGTTTATTAAACATTTTTAATTTTTGGGTTTTTTTTTTTGTGTTTGTGAAACTCAAAAAATGTATAATATTTATTTCAACAAATTTTTTTTATAAAATATAATATTTTAAATACATATACAAGAACAGAATTGTACATTCACAAGTAAAAAAAAAAATGTCCAATTTTCCTGTCTATAAAACCTGTCCGTGTAGAACTACTGATTCAATTAGGCTCAACCAACCCAGTTCAGCAAATCCACTTTCAACATACCAAAAAGTGCCCCTTTTATTATCACCCCATAATACTAAAAAAGCCGATTGCATTTGAACTAAGATGCCACTACTAT…
PgNAC68-26	7711	ATCATTAAGACCATCCATCCATCCGGTGAAAGCAGCCAAGCCAGCAATTCAATTAGAAAAAGTCTTGGCGGACAGATTTTATAGAAAAGGAAAATTGGACATTTTTTAATTTATTATTATTATTTTACTTGTGACTCTCAAAAAATGTATAATATTTATTTCAACAAATTTTTTTTATAAAATATAATATTTTAAATACATATACAAGAACAGAATTGTACATTCACAAGTAAAAAAAAAAATGTCCAATTTTCCTGTCTATAAAACCTGTCCGTGTAGAACTACTGATTCAATTAGGCTCAACCAACCCAGTTCAGCAAATCCACTTTCAACATACCAAAAAGTGCCCCTTTTATTATCACCCCATAATACTAAAAAAGCCGATTGCATTTGAACTAA…
PgNAC68-28	2654	ATCATTAAGACCATCCATCCATCCGGTGAAAGCAGCCAAGCCAGCAATTCAATTAGAAAAAGTCTTGGCGGACAGATTTTATAGAAAAGGAAAATTGGACATTTTTTAATTTATTATTATTATTTTACTTGTGACTCTCAAAAAATGTATAATATTTATTTCAACAAATTTTTTTTATAAAATATAATATTTTAAATACATATACAAGAACAGAATTGTACATTCACAAGTAAAAAAAAAAATGTCCAATTTTCCTGTCTATAAAACCTGTCCGTGTAGAACTACTGATTCAATTAGGCTCAACCAACCCAGTTCAGCAAATCCACTTTCAACATACCAAAAAGTGCCCCTTTTATTATCACCCCATAATACTAAAAAAGCCGATTGCATTTGAACTAA…
PgNAC68-29	1684	TTCTCTGTTACGATAAGGTTTGACATGGGATACTTCCTCAGTCTCATCTGTTGTAGAAGCAGTGGCAGTGGCAGAATTATGCTTCTTTGTAGCTTCTTCAGCCTGCACATGCCCAATTTAATGTAGTTCAGAATCCCACATAAACATTACGAATAATGGAACACAAGCGTCATGGGAAAATGATCTCTTACCTCAATCACCAAAGGTTTTACTTCACAATTTTCTTCACCATAGCTCAAATCTTTAGGCTTGCTACAAGAAACTGATCCAACTTTAAGTTTCGTCTGTAATCGAATTCTTTTTGGTGCAGTACCTTGTGTCACAGGATTTTGGGCACTTGCTTGACTACGTGGTTGGCGAGTCCTTATTTTAATTCCAGTACCAATATTATTATCACTT…
PgNAC69	812	GAGAATAAATGGATCGAGACAGAAGCAGTATAATATATTAGTTGCGGCCACTAGTTTCTTCACAATCTGATCCATATGAAGAAGAGACTTCAGTTATTACACTACGGGTACCAGAAAATAAAGAAGAGGAAGAAGAGGAGGTAGGACTTGAATCAGGAGAGAACATAGACTGTTGTATTATTTCGTCTACTGTTTCTGCAGAACTTCCAATCTTCAGAAAAATGTGACAGAGAACCCAATCACCCACTTGGATCATAGAATTCTGATTCGTTGGAAATGCACTTTTATTTGATTGAACGAGGCGATATTCGTGCATAATCCAATTGGTTCTGGACCAATGAGGAGGCTTTCCTTTGTAGAAAACAAGTGTCTTCCTCATTCCCATTATTACAACATTCT…
PgNAC70	1698	GCCAGCCAGCCCTCACAAAGACTTGACCTGTTCCTGCGACCGCCTCGGCCTCTTCGCCTCCACCGCCTCTTCCGCGATCCCCTTCCGCCCGCCGTCTTCCGTCCGCAGCCCCAGCACCGGCTTCCCCCTGCTGGTTACCGCTCTCCTCTCCGGTCGATCGGTCGGTGGTACGTCCCGGCGCCGTCGCGGCTTCTGCTCTCCGCACCACAGATCATATACTATGGAAACTCTACGTGACATGGCTCTGCCACCAGGATTTGGATTCCATCCCAAGGACACTGAACTCGTTGCTCACTATCTGAAAAAGAAAATACTCGGTCAGAAAATTGAATATGACATTATACCTGAGGTGGATATATACAAGCATGAACCATGGGATTTACCTGCAAAGTGCAATGT…
PgNAC71	2599	TTTTTTTGGATCTGCAACAGATCTAATTAGGTTCAGACCTTACATCATCACAACAACACACATCATGGATGACTACAACCTGGTTGCCAACATCTGCGGTGACAGAAAAACAAAAACTAGCATGTACTAAGTCACAGGCATCTACAGCAACACTTGCTCCTTGCTTCATCCCGCTTCTCATTTGCTACCTCACTTCATTTCACAGCCCCCCGCCGGAAGGGGAACAAACACTTCGCTGTCTTACAACCGTCTTAAACGCAGGCAGCAAGACACAGTATGTACAATGCTCACAGCCGATGTGGGGAAAATGTGACACATTAAATCCCACCATAAGAGAGCTATTATGCCCATCCGTAGATCCCAACGCTGACAAGGACGAGAAGAGCCACCGACAGAACT…
PgNAC72	506	CGTGCATGATCCAGTTGGTCTTGACGCCCTTGGGGGGCTTGCCGGCGTAGAAGACGAGGGCCTTCTTGATGGCCACGGGGCGGGGCGACCCCACGGGCTTGTCGGCACCCGTGGCCTTCCAGTACCCAGTCCCGGCGGCGCGGTTCGGCCGCGACCCGTTGGGGTACTTGCGGTCGCGCGGCGAGAAGAAGTACCACTCCTTGGCGTCCGGCCCTCCTCCCGCCGCCTTCTCCGGCAACCGCCACGGCTCGAACTTGTACAGGTCGACCTCGGCGATCACCGGCGCGGCGATGGGCAGGCCGCCGCACTTGCGGCACAGGTAGTACATCACCAGCTCCTCGTCCGTGGGGTGGAACCTGAACCCCGGGGGCAGCTGGAGCGCGCCGTCGAAGCCGTGGT…
PgNAC73	809	ACTCCCTGCGCTGCATGTTCTGCACGTACCCAACGGCCATCATACATTGTTGAATCAGACGAAACCAATGAGTGACGAAGCAGGAGGAGGAAAACATGGTAGCGAGCAGCAGGGAAGAGGAAGAAGACGCACCAGGCAGACCCAGGGGTTGAACTTGTACAGAGCGAGCTCGGCGATGAGGGGCACGGCTGCGGCTGGGCCGCCACCTCCCTGCAGAGGTAGTGCACGACGAGCTCGTCGTTCGTGAGGTGGAAGCGGAAGCCAGGCGGCATGTTGAGCTCCGCCTCCGCGTTCGTCCGCCCGCTGCTCCCCTTCCCCTCCGCGAGGTCGCCTCCGTCTTCCTCGCGGGCCTTCCGCAACCTCCCTTCCTCGGCTCCGCAACTCTCGCCGCCCTGGCTG…
PgNAC74	281	GGAGGTCCCATGGCTCGACCTTGTAGAGGTCTACCTCAGCGATGGCGTCGACCTTGAGCGGGCGACCGAGCACCTTGCGCTTGAGGTAGTAGGAGACGAGCTCCTCGTCTGTTGGGTGGAAGCGGAAGCCCGGGGCAAGGGAGGTCGGGTCATCCGGCGCGGCCGCCGGGGCGGAGGAGGAGGACGAGGAAGGGTGGGTCATGTACCTGAGGAGGCTTAGGGTTCCAGGAGAGGAGAGGGAAGATTGGATTGGGAGATTGGATTGGGGAAAGTTTTGGAGG
PgNAC75	370	AATTTTTGTTGTGAATTTAACAATCCTTTTTTATAAATAGAGTAGACTAGACGTTTATTTCACAAGGCTAGATAGAAAAGGTCTAAAGAAAGGGTTTGGAGAGAGAGAAAAAGAAAGACGCAAACTACTAGTGATGGAGATGCCTGCAGGTTTTCACTTTAGGCCGACGGAAGAAGATCTGATAAATTATTATCTTAAGCCAAAAAATTTGGGACAAGCACTACCGTGAGACATTGTGCAGGAGAAACCACTGTACAGCGGCGATCCATGGCAAGTACTGGATTTCGGCGATCAAGAAAACATCTACGTCTTCACAAAGTTGACGAAGAAGAAACATGTCGCCGGCGCCGGAGGAAGGAAGAAAGAAGCG
PgNAC76	304	ATACGTATCTACAACTTGGTGCTCACGTTTGTTCGTGGTCTATTTATACATCAAATTAACCTTAATTCCAATTTCAGACAGAAGAGAGAAAAGAAAGTAGAGAGCAGAGAAAATTTAGAGAGAGAAAAATGGTCATCCCTGTTGGTTTTATATTCTGTCCAACTGGAGAGGAGCTGATCAACTTCTACTTGAGGCCAAAGATCATGGGAAATATCTTGCCTTGTAACGTTGTGGAGGAGAAAGAACTCTACGGCGGCAATCCTTGGGATATATTGAAGGATGCAAATCATTGGCCACTGTAGAT
PgNAC77	748	GTCAGCGACGAGGCGGCAGTCGACTCGCATGAGAACGACCTGGTGATGCCGGGATTCCGGTTCCACCCGACGGAGGAGGAGCTGATCGAGTTCTACCTCCGTCGCAAGGTGGACGGCAAGCGCTTCAACATCGACCTCATCGCCTCCGTCGACCTCTACCGCTACGACCCATGGGATCTCCCCGCACTGGCGTCGATCGGGGACAAGGAGTGGTTCTTCTATGTGCCTCGGGACCGCAAGTACCGGAACGGCGACCGGCCGAACCGGGTGACGCCGTCAGGGTACTGGAAGGCCACGGGGGCGGACAGGATGGTGAAAGTCGTGGAGGGCAACCGCTCCATCGGCCTCAAGAAGACGCTCGTCTTCTACGTCGGCAAGGCACCCAAGGGCCTCCGCAGC…
PgNAC78	321	GCCCCTTGAGATCACACTGCTCAGGCCTGGCACCTTGAACTGTTCCGCCGCTTGTGTCTGCAGCTGAGTGCTCGGGTCCTCGAGCTTGACCTCCCCGAACATGACGTAGGTGTCTGACTGCGAGCTCTTGAAGACGTCTGGCTTGGAGAGGACATACAAAATGCAACAACCACCAGCATTTAATTATGCCACAGGGAACAACGCCCTGAAGTGGTCAAGATGCTCACGGTCTTGCTCTTCTTGATAGTTACACGGCTCACACCAGTAATGGCCTTCATGCCAAGCTTCTCCATGGCTTTCCTGCTCTTCTTCTCACTCCTA
PgNAC79	206	GTCGGTGGTCGCCGCTGCCGGCCTTGCGGTCGCGCGGCACGAAGAAGAACCACTCCAGATCCCTCTTGGGCAGGAACGACTTCTCTGGCAACTCCCATGGCTCGCACTTGTAGAGGTCGATGACGGGGATGACCTCGAGCTCGATCTTGAGGTTGTCGACCCTCCGCTTGAGGTAGTAGCCGACGAGCTCGTCGTCGGTGGGGTGG
PgNAC80	1539	GTCCACCTGTGGCAAGGACCGCCTCATCCGGGCGCCCGGCCCCGGCGGCTGCAGGGGGAAGGGCGCCCTCATCGGCGTGAAGAAGACCCTGGTGTTCCACCGCGGCCGCGCCCCACGCGGCGCACGCACCCCGTGGATCATGCACGAGTACACCGCCACCGACCCAAACCCCCAATCCCAGTCCCAATCCCAATCTCAATCTGCAGGCCCCCAAAATGATAGCTTTGTTCTGTACCGCCTGTTCAACAAGCAGGATGAAGAGACCCCGGCGCCCATTTCAGAACCCCCGTCCACGTCGCCTCCAGCCAATCCGCCGCTACAGCAAGCCGACGACACGGCCAGCGCCTCCATGGTGGAAGACAAGGCCTCGCCATCTGATTCGAGCCAGCTGACCCCGAC…
PgNAC81	297	GGAGGTCAACATCTTCAAGGACGATGTTGTTATCCAGTTTCAGAACCCTAAAGTGCAAGCATCCATTCCTGCAAATACATGGGTGGTTAGTGGAGTACCCCAGACAAAAAGTCTGCAAGACCTTCTGCCATCAATTATCAACCAACTGGGTCCTGATAACCTGGACAACCTTAAGAAGCTGGCTGAGATTTTCCAGAGGCAGGTACCTGGTGCTGAAGCAGCTGCACAGGATGATGACGACGTCCCTGAGCTTGTCCAAGGAGAGACATTTGAGGAGGCTGCAGAGAAGGAGCCTCA
PgNAC82	313	ATACACTACTTATTAGCTCAGTCCCTCCGTACAAGTCGGATTCTGATCGTTCTCTTGGCTAACGAAATTAATTTGTCGAAAATTATAAATCAAAAGGAGAGGATGGAGGAGAATCTTCCTCCAGGGTTTAGGTTTCATCCAACTGATGAAGAACTCATCACATATTATCTAGGTCACAAGCTTTCCGATTTTAATTTTGCATCAAGAGCTATAACCGATGTTGATCTTAATAAATCTGAACCTTGGGATCTCCCAGCCAAAGCTTCTATGGGAGAAAAAGAATGGTATTTCTTCAGCTTAAGGGATAGAAAAT
PgNAC83	315	ACGCTAGCTACCTCTATCTAAATATGAGTTCATGTATTATGCTTGCTGTTTGCTACCTTTAATATTTAGAATATGGTGATCAGCAGCTAAGCCTCTCTTTTAGTATATACGTGCGCACCTCTCGATCGATATATACATATTTTTGTGCCGGAAAATGAGTATATCTGTAAATGGACAATCTAAGGTTCCTCCGGGGTTCCGATTTCATCCAACAGAAGAGGAGCTCTTGCAATACTACTTGAGGAAGAAGGTTTCGTTTCAGAATATTGACTTAGATGTGATTCAAGATGTTGATCTTAATAAGTTAGAGCCCTG
PgNAC84	286	GTTAGCTCTAATGCACTCTTTTGCCCATTCTGTTGCTGGAAAAATAATTTGGAGACAACATATTCCCCATTCTGCTCATCTTCCCCAGTGCCTAGATGATATTGATGCATCACCCAGTTAGTCTTCTTGGGCTTCCCACCCTTCACAGTACTCATATATAGCACCATTATTTTCTTACAGCCAAGGTGCTGTCCATCAACCATTACTGGCTTTGTCTTGCCTGTCTTGTGCCAGCGAACATCGGCAAGATCACTAGTGTTGATCTTTCGACGCCTCCTAGTCCCAG
PgNAC85	384	GCAACAATGGCAGGGTTTTGGAAGGCTACCGGAAGAGACAAGGCCGTCTACGATATTAAATCTAAACTCATTGGTATGAGGAAAACTCTCGTCTTCTACAAAGGGAGGGCTCCAAACGGCCAGAAAACTGATTGGATCATGCATGAGTACAGGCTTGAATCTGACAACAACACTCCTCCACAGGAAGAAGGGTGGGTGGTATGTCGAGCATTTAAGAAGCGAGCAACGAGCCAAACGAAGAACATGGAAACATGGGATTCGACCTATTTCTATGACGAGCCCAGCACTGTCGACACCTCAGTAGTTGATCCGCTTCCGTTTCCGCTTGATCATATTAAAAGGCAGCAGCCTTCAAGTTTCTTAAATCAAAACTTCATGTGCAAG
PgNAC86	209	ATCATCATCATCATCATCATGATGGGGGATGATCATAACAATGTCGTCAACCTCCCACCTGGCTTTCGATTCTGCCCCACCGACGAAGAGCTCGTCGTTCACTTCCTCCAACGCAAGTCCTCTCTCTTACCTTACCATCCCAACACCATCCCTGATCTTCATCTCTATCCTCATGATCCTTGGGATTTAGATGGTAAAGCTATGGCAGA
PgNAC87	224	GCAAAGATCTTGAATGGTTCTTCTTTTGTCCTCGTGACAAGAAGTACCCTAATGGGTCTAGGACAAACCGTGCCACACCAAATGGTTACTGGAAGACTAGTGGAAAGGATAGAATAATTATGCTTAACTCTCGCACTGTTGGAATGAAGAAAACATTGATATTTCATGAAGGCAAGCCCCCTAAGGGTGATAGAACTGATTGGGTGATGTATGAATACAAAATG
PgNAC88	203	ACTGAAGAAATACCACTCATTCTGTTCTGCATACCCCAATTTGCACCTATCTTGGATGTCCCATGGCTCAATCCTATAGAGATCGATCTCCACGATAACATCTAAATCAATCTTTAAAGAGTTAATTTTTCGCTTGAGGTAGTAGCCGACGAGTTCTTCCTCAGTCGGGTGAAATCTAAATCCAGGAGGGACACATGATTCAG
PgNAC89	297	GTTCTACCTGATATTCATGCATCATCCACTGAGTTCTCTTACCAGATGGTGCTTCGCCTTCATAAAACTCCAGACTAAGTTTCACACCAGCAGTAGATTTACTTGTTGGTATTCTGAGAACATCTATGCACTTCCAGTATCCACCTTTTGCCTTTCTAATATCTGATTCGCCATTGCCATAGGGCTGCTGATCATCTGACTGGTTCAGGTACCATATGTTCCCAGGGGAGGAATCCCGTGGATGAATGAGAGTAAGGTCCATGCCCACAAGTACGTTCTCTGGCAGGGAGTCGTCGG
Average	1627.26
