# Supplementary material for: Identification, characterization and functional differentiation of the NAC gene family and its roles in response to cold stress in ginseng, Panax ginseng C.A. Meyer
Source: PLoS One. 2020 Jun 11;15(6):e0234423. doi: 10.1371/journal.pone.0234423 (PMC7289381; doi:10.1371/journal.pone.0234423)
Supplement: S2 Table — (XLSX) [file pone.0234423.s004.xlsx]

## Sheet: Sheet1
S2 Table Alignment of the 251 PgNAC transcripts to the ginseng genome, the ginseng NAC gene database and ginseng protein database.
PgNAC transcripts (this study)	the ginseng genome	identity (%)	alignment length (bp)		PgNAC transcripts (this study)	NAC gene database	identity (%)	alignment length (bp)		PgNAC transcripts (this study)	ginseng protein database	identity (%)	alignment length (aa)
PgNAC13	Pg_scaffold4183	99.4	839		PgNAC13	Pg_S3092.11	98.53	679		PgNAC13	PG17135-mRNA-1	95.83	240
	Pg_scaffold3092	97.62	840			Pg_S4183.2	99.25	669			PG41036-mRNA-1	94.81	231
PgNAC15	Pg_scaffold3113	99.87	779		PgNAC14	Pg_S0148.18	99.2	879		PgNAC14	PG14016-mRNA-1	100	263
	Pg_scaffold1638	99.74	779			Pg_S0544.37	98.19	885			PG21511-mRNA-1	97.29	295
PgNAC23	Pg_scaffold0144	100	702		PgNAC15	Pg_S1638.12	99.74	769		PgNAC21	PG19575-mRNA-1	97.36	227
PgNAC32-1	Pg_scaffold0397	97.29	665			Pg_S3113.1	99.61	769		PgNAC26	PG09969-mRNA-1	92.91	282
	Pg_scaffold0219	94.53	676		PgNAC21	Pg_S3218.1	99.85	684		PgNAC27	PG07946-mRNA-1	98.05	205
PgNAC32-2	Pg_scaffold0219	99.85	648			Pg_S6826.4	97.81	684			PG20396-mRNA-1	99.51	206
	Pg_scaffold0397	91.93	669		PgNAC22	Pg_S1242.36	98.53	819		PgNAC30-2	PG05338-mRNA-1	90.59	202
PgNAC32-3	Pg_scaffold0219	98.32	655			Pg_S4458.15	99.12	795		PgNAC34	PG18635-mRNA-1	99	201
	Pg_scaffold0397	93.42	669		PgNAC26	Pg_S0989.4	98.49	664			PG37896-mRNA-1	98.01	251
PgNAC37	Pg_scaffold4046	97.7	1128		PgNAC27	Pg_S0653.1	100	619		PgNAC38	PG08236-mRNA-1	93.27	208
	Pg_scaffold0471	99.78	911		PgNAC30-2	Pg_S0408.6	92.76	608			PG14611-mRNA-1	96.17	209
PgNAC39-1	Pg_scaffold1865	99.2	1003			Pg_S5125.1	92.43	608		PgNAC39-1	PG06004-mRNA-1	98.1	211
	Pg_scaffold0930	97.32	1008		PgNAC34	Pg_S4374.2	100	756			PG39494-mRNA-1	97.73	220
PgNAC41-2	Pg_scaffold4706	100	994		PgNAC38	Pg_S0662.23	97.14	629		PgNAC39-2	PG06004-mRNA-1	99.28	276
PgNAC44	Pg_scaffold0493	100	991		PgNAC39-1	Pg_S0930.36	98.57	628		PgNAC41-2	PG12953-mRNA-1	98.59	284
PgNAC45-4	Pg_scaffold0689	97.5	1000			Pg_S1865.24	100	628			PG31540-mRNA-1	100	286
PgNAC45-6	Pg_scaffold0689	97.5	1000		PgNAC39-2	Pg_S0930.36	98.56	831		PgNAC42-1	PG27684-mRNA-1	97.54	203
PgNAC47-1	Pg_scaffold2456	99.65	851			Pg_S1865.24	100	831		PgNAC42-3	PG27684-mRNA-1	99.52	209
	Pg_scaffold0857	95.31	703		PgNAC41-2	Pg_S0429.23	99.41	852		PgNAC43	PG10471-mRNA-1	92.88	365
PgNAC47-2	Pg_scaffold2456	99.65	851			Pg_S4706.2	100	755			PG24344-mRNA-1	100	348
	Pg_scaffold0857	95.31	703		PgNAC43	Pg_S4027.3	96.47	1047		PgNAC44	PG25308-mRNA-1	99.6	247
PgNAC47-3	Pg_scaffold2456	98	851			Pg_S5848.3	99.9	1047			PG38827-mRNA-1	99.6	248
	Pg_scaffold0857	97.24	689		PgNAC44	Pg_S0493.40	99.6	747		PgNAC45-4	PG00353-mRNA-1	99.24	395
PgNAC47-4	Pg_scaffold2456	98	851			Pg_S8528.2	99.33	744			PG15102-mRNA-1	92.96	398
	Pg_scaffold0857	97.24	689		PgNAC45-4	Pg_S0689.4	99.24	1189		PgNAC45-6	PG00353-mRNA-1	99.49	395
PgNAC48	Pg_scaffold1395	96.78	746			Pg_S9275.1	97.24	1197			PG15102-mRNA-1	92.71	398
	Pg_scaffold1342	95.22	753		PgNAC45-6	Pg_S0689.4	99.49	1188		PgNAC46-1	PG23187-mRNA-1	96.99	332
PgNAC49-2	Pg_scaffold4942	97.45	666			Pg_S9275.1	96.99	1197			PG29365-mRNA-1	97.89	332
PgNAC49-3	Pg_scaffold4942	97.45	666		PgNAC46-1	Pg_S2932.21	98.08	1044		PgNAC46-2	PG23187-mRNA-1	95.83	312
PgNAC50-2	Pg_scaffold0074	99.23	1044		PgNAC46-2	Pg_S2932.21	98.36	974			PG29365-mRNA-1	97.12	312
	Pg_scaffold0131	97.81	1049		PgNAC47-1	Pg_S0857.23	98.41	1066		PgNAC47-1	PG16743-mRNA-1	99.73	365
PgNAC51-02	Pg_scaffold2940	98.97	774			Pg_S2456.3	99.91	1066			PG17477-mRNA-1	98.19	331
	Pg_scaffold0439	94.77	784		PgNAC47-2	Pg_S0857.23	98.29	995		PgNAC47-2	PG16743-mRNA-1	92.39	394
PgNAC51-05	Pg_scaffold1059	94.36	869			Pg_S2456.3	99.9	995			PG17477-mRNA-1	98.19	331
PgNAC51-06	Pg_scaffold2940	98.97	774		PgNAC47-3	Pg_S0857.23	98.29	995		PgNAC47-3	PG16743-mRNA-1	92.39	394
	Pg_scaffold0439	94.77	784			Pg_S2456.3	99.9	995			PG17477-mRNA-1	98.19	331
PgNAC51-07	Pg_scaffold1518	99.27	822		PgNAC47-4	Pg_S0857.23	98.41	1066		PgNAC47-4	PG16743-mRNA-1	99.73	365
	Pg_scaffold0680	96.23	823			Pg_S2456.3	99.91	1066			PG17477-mRNA-1	98.19	331
PgNAC51-08	Pg_scaffold0439	98.3	763		PgNAC48	Pg_S1342.7	95.98	1095		PgNAC48	PG11588-mRNA-1	93.13	364
	Pg_scaffold2940	95.36	776			Pg_S1395.12	99.81	1080		PgNAC49-1	PG12697-mRNA-1	100	272
PgNAC51-09	Pg_scaffold1518	99.88	822		PgNAC49-1	Pg_S1907.1	97.81	822			PG32832-mRNA-1	96.32	272
	Pg_scaffold0680	96.84	823			Pg_S3048.12	99.51	822		PgNAC51-02	PG01240-mRNA-1	96.26	321
PgNAC51-10	Pg_scaffold1059	94.36	869		PgNAC50-2	Pg_S0074.2	99.39	657			PG39273-mRNA-1	94.39	321
PgNAC51-11	Pg_scaffold0439	98.3	763			Pg_S0131.9	99.24	657		PgNAC51-03	PG01240-mRNA-1	96.26	321
	Pg_scaffold2940	95.36	776		PgNAC51-02	Pg_S0439.79	96.27	965			PG39273-mRNA-1	94.39	321
PgNAC52	Pg_scaffold3002	99.84	609			Pg_S2940.6	95.65	965		PgNAC51-04	PG01240-mRNA-1	96.26	321
PgNAC53	Pg_scaffold0905	100	600		PgNAC51-03	Pg_S0439.79	96.27	965			PG39273-mRNA-1	94.39	321
PgNAC54-1	Pg_scaffold0351	97.93	774			Pg_S2940.6	95.65	965		PgNAC51-05	PG02256-mRNA-1	99.53	213
	Pg_scaffold0113	96.79	779		PgNAC51-04	Pg_S0439.79	96.27	965		PgNAC51-06	PG01240-mRNA-1	96.26	321
	Pg_scaffold3835	98.84	602			Pg_S2940.6	95.65	965			PG39273-mRNA-1	94.39	321
	Pg_scaffold0444	98.04	612		PgNAC51-05	Pg_S8440.1	99.9	996		PgNAC51-07	PG05095-mRNA-1	96.87	351
PgNAC54-2	Pg_scaffold0444	100	933		PgNAC51-06	Pg_S0439.79	96.27	965		PgNAC51-08	PG01240-mRNA-1	96.26	321
	Pg_scaffold0444	98.04	612			Pg_S2940.6	95.65	965			PG39273-mRNA-1	94.39	321
	Pg_scaffold3835	98.82	932		PgNAC51-07	Pg_S0219.23	92.81	709		PgNAC51-10	PG02256-mRNA-1	99.53	213
	Pg_scaffold3835	98.84	602			Pg_S0397.32	92.81	709		PgNAC51-11	PG01240-mRNA-1	96.26	321
PgNAC55-1	Pg_scaffold4985	99.68	618			Pg_S0680.18	97.16	1056			PG39273-mRNA-1	94.39	321
	Pg_scaffold5439	97.9	618			Pg_S1518.17	97.92	1056		PgNAC54-1	PG11352-mRNA-1	91.48	399
	Pg_scaffold5926	95.96	619		PgNAC51-08	Pg_S0439.79	96.27	965			PG18544-mRNA-1	92.89	239
	Pg_scaffold4486	91.09	640			Pg_S2940.6	95.65	965			PG38262-mRNA-1	95.09	224
PgNAC55-2	Pg_scaffold4985	100	863		PgNAC51-09	Pg_S0219.23	91.4	709		PgNAC54-2	PG18544-mRNA-1	92.47	239
	Pg_scaffold4985	99.68	618			Pg_S0397.32	91.68	709			PG38262-mRNA-1	95.09	224
	Pg_scaffold5439	96.76	834			Pg_S0680.18	98.11	1056		PgNAC55-1	PG16586-mRNA-1	95.77	284
	Pg_scaffold5439	97.9	618			Pg_S1518.17	98.86	1056			PG16586-mRNA-1	95.77	284
	Pg_scaffold5926	95.96	619		PgNAC51-10	Pg_S8440.1	99.9	996		PgNAC55-2	PG16586-mRNA-1	95.77	284
	Pg_scaffold4486	91.09	640		PgNAC51-11	Pg_S0439.79	96.27	965			PG16586-mRNA-1	95.77	284
PgNAC55-3	Pg_scaffold4985	100	863			Pg_S2940.6	95.65	965		PgNAC55-3	PG16586-mRNA-1	95.77	284
	Pg_scaffold4985	99.68	618		PgNAC53	Pg_S0905.41	100	882			PG16586-mRNA-1	95.77	284
	Pg_scaffold5439	96.76	834			Pg_S3163.16	97.73	882		PgNAC55-4	PG16586-mRNA-1	95.77	284
	Pg_scaffold5439	97.9	618		PgNAC54-1	Pg_S0113.9	91.25	1200			PG16586-mRNA-1	95.77	284
	Pg_scaffold5926	95.96	619			Pg_S0351.2	92.12	1206		PgNAC56-1	PG18755-mRNA-1	91.44	362
	Pg_scaffold4486	91.09	640			Pg_S0444.11	95.32	1197			PG31697-mRNA-1	95.64	367
PgNAC55-4	Pg_scaffold4985	99.68	618			Pg_S3835.2	95.07	1197		PgNAC56-2	PG18755-mRNA-1	93.82	356
	Pg_scaffold5439	97.9	618		PgNAC54-2	Pg_S0444.11	100	1197			PG31697-mRNA-1	93.19	367
	Pg_scaffold5926	95.96	619			Pg_S3835.2	99.42	1197		PgNAC56-3	PG31697-mRNA-1	99.45	362
	Pg_scaffold4486	91.09	640		PgNAC55-1	Pg_S4985.5	100	852		PgNAC56-4	PG18755-mRNA-1	90	360
PgNAC56-1	Pg_scaffold1051	99.69	649			Pg_S4985.5	100	852			PG31697-mRNA-1	96.96	362
	Pg_scaffold2145	94.21	656			Pg_S5439.6	97.89	855		PgNAC59	PG15380-mRNA-1	100	294
PgNAC56-2	Pg_scaffold1051	99.69	649			Pg_S5439.6	97.89	855		PgNAC60-1	PG14895-mRNA-1	93.21	265
	Pg_scaffold2145	94.21	656		PgNAC55-2	Pg_S4985.5	100	852			PG35515-mRNA-1	91.32	265
PgNAC56-3	Pg_scaffold2145	99.22	641			Pg_S4985.5	100	852		PgNAC60-2	PG12126-mRNA-1	91.78	377
	Pg_scaffold1051	94.7	661			Pg_S5439.6	97.89	855			PG16933-mRNA-1	99.71	350
PgNAC56-4	Pg_scaffold2145	99.22	641			Pg_S5439.6	97.89	855		PgNAC60-3	PG12126-mRNA-1	91.78	377
	Pg_scaffold1051	94.7	661		PgNAC55-3	Pg_S4985.5	100	852			PG16933-mRNA-1	99.71	350
PgNAC59	Pg_scaffold1425	99.71	1033			Pg_S4985.5	100	852		PgNAC60-4	PG12126-mRNA-1	91.78	377
	Pg_scaffold3541	100	839			Pg_S5439.6	97.89	855			PG16933-mRNA-1	99.71	350
	Pg_scaffold1302	96.16	912			Pg_S5439.6	97.89	855		PgNAC60-5	PG12126-mRNA-1	91.78	377
	Pg_scaffold0629	99.19	738		PgNAC55-4	Pg_S4985.5	100	852			PG16933-mRNA-1	99.71	350
	Pg_scaffold0128	96.76	740			Pg_S4985.5	100	852		PgNAC61-2	PG09343-mRNA-1	93.77	562
PgNAC60-5	Pg_scaffold0662	100	647			Pg_S5439.6	97.89	855		PgNAC65-3	PG02234-mRNA-1	91.36	579
PgNAC61-2	Pg_scaffold0113	100	742			Pg_S5439.6	97.89	855		PgNAC65-4	PG02234-mRNA-1	91.36	579
	Pg_scaffold1633	94.52	766		PgNAC56-1	Pg_S1051.12	97.38	956		PgNAC65-9	PG02234-mRNA-1	96.55	579
PgNAC63-12	Pg_scaffold3780	99.51	618			Pg_S2145.19	98.45	775		PgNAC66-01	PG04204-mRNA-1	94.09	440
	Pg_scaffold0292	99.35	618		PgNAC56-2	Pg_S1051.12	99.57	938			PG18344-mRNA-1	94.51	346
	Pg_scaffold0340	98.54	618			Pg_S2145.19	95.74	775		PgNAC66-02	PG04204-mRNA-1	94.12	357
	Pg_scaffold1216	95.18	623		PgNAC56-3	Pg_S1051.12	94.01	968			PG18344-mRNA-1	95.09	346
PgNAC63-21	Pg_scaffold3780	99.55	673			Pg_S2145.19	100	775		PgNAC66-04	PG04204-mRNA-1	98.41	440
	Pg_scaffold0292	99.41	673		PgNAC56-4	Pg_S1051.12	96.11	950			PG18344-mRNA-1	94.51	346
	Pg_scaffold0340	98.51	673			Pg_S2145.19	97.29	775		PgNAC66-07	PG04204-mRNA-1	94.34	459
	Pg_scaffold1216	95.58	678		PgNAC57	Pg_S3629.1	99.92	1262			PG18344-mRNA-1	94.51	346
PgNAC63-29	Pg_scaffold3780	99.52	835		PgNAC59	Pg_S3541.7	99.89	885		PgNAC66-08	PG04204-mRNA-1	98.32	357
	Pg_scaffold0292	99.4	835			Pg_S7042.1	98.98	885			PG18344-mRNA-1	94.51	346
	Pg_scaffold0340	98.32	835		PgNAC60-1	Pg_S5765.9	94.61	761		PgNAC66-09	PG04204-mRNA-1	98.41	440
	Pg_scaffold1216	96.19	840		PgNAC60-2	Pg_S0327.35	98.9	1094			PG18344-mRNA-1	94.51	346
PgNAC63-60	Pg_scaffold3780	99.52	835		PgNAC60-3	Pg_S0327.35	98.9	1094		PgNAC66-11	PG04204-mRNA-1	90.56	360
	Pg_scaffold0292	99.4	835		PgNAC60-4	Pg_S0327.35	98.9	1094			PG18344-mRNA-1	99.42	346
	Pg_scaffold0340	98.32	835		PgNAC60-5	Pg_S0327.35	98.9	1094		PgNAC66-12	PG04204-mRNA-1	93.56	357
	Pg_scaffold1216	96.19	840		PgNAC61-2	Pg_S0113.11	93.58	1479			PG18344-mRNA-1	99.13	345
PgNAC63-79	Pg_scaffold3780	99.51	618			Pg_S1180.2	98.18	770		PgNAC66-13	PG04204-mRNA-1	93.56	357
	Pg_scaffold0292	99.35	618			Pg_S1445.4	98.57	770			PG18344-mRNA-1	99.13	345
	Pg_scaffold0340	98.54	618			Pg_S1633.2	93.18	1481		PgNAC66-14	PG04204-mRNA-1	94.12	357
	Pg_scaffold1216	95.18	623		PgNAC65-3	Pg_S6222.1	97.9	1526			PG18344-mRNA-1	95.09	346
PgNAC63-82	Pg_scaffold3780	99.55	673		PgNAC65-4	Pg_S6222.1	97.9	1526		PgNAC66-16	PG04204-mRNA-1	93.84	357
	Pg_scaffold0292	99.41	673		PgNAC65-9	Pg_S6222.1	99.48	1728			PG18344-mRNA-1	95.09	346
	Pg_scaffold0340	98.51	673		PgNAC66-01	Pg_S1340.3	94.65	991		PgNAC66-18	PG04204-mRNA-1	94.12	357
	Pg_scaffold1216	95.58	678			Pg_S1340.5	95.79	1260			PG18344-mRNA-1	95.09	346
PgNAC65-3	Pg_scaffold1337	98.61	1154			Pg_S1340.8	97.6	1333		PgNAC66-19	PG04204-mRNA-1	98.41	440
	Pg_scaffold1337	97.86	842			Pg_S1389.1	92.85	1035			PG18344-mRNA-1	94.51	346
	Pg_scaffold3949	97.14	1154			Pg_S1389.3	97.6	958		PgNAC66-20	PG04204-mRNA-1	93.84	357
	Pg_scaffold3949	92.99	827		PgNAC66-02	Pg_S1340.3	95.36	948			PG18344-mRNA-1	95.09	346
PgNAC65-4	Pg_scaffold1337	98.61	1154			Pg_S1340.5	97.54	1055		PgNAC66-22	PG04204-mRNA-1	90.91	440
	Pg_scaffold1337	97.86	842			Pg_S1340.8	96.07	1070			PG18344-mRNA-1	94.8	346
	Pg_scaffold3949	97.14	1154			Pg_S1389.1	94.3	948		PgNAC66-23	PG04204-mRNA-1	98.32	357
	Pg_scaffold3949	92.99	827			Pg_S1389.3	98	948			PG18344-mRNA-1	94.51	346
PgNAC65-9	Pg_scaffold3949	98.98	1173		PgNAC66-04	Pg_S1340.3	94.65	991		PgNAC66-24	PG04204-mRNA-1	94.34	459
	Pg_scaffold3949	92.99	827			Pg_S1340.5	94.92	1260			PG18344-mRNA-1	94.51	346
	Pg_scaffold1337	97.38	1185			Pg_S1340.8	99.1	1332		PgNAC66-25	PG04204-mRNA-1	94.09	440
	Pg_scaffold1337	97.86	842			Pg_S1389.1	92.85	1035			PG18344-mRNA-1	94.51	346
PgNAC66-02	Pg_scaffold1340	96.81	1224			Pg_S1389.3	97.6	958		PgNAC66-30	PG04204-mRNA-1	98.32	357
	Pg_scaffold2863	93.14	1239		PgNAC66-07	Pg_S1340.3	94.65	991			PG18344-mRNA-1	94.51	346
PgNAC66-04	Pg_scaffold1340	99.8	995			Pg_S1340.5	95.04	1069		PgNAC66-31	PG04204-mRNA-1	90.91	440
	Pg_scaffold3464	91.41	780			Pg_S1340.8	98.97	1069			PG18344-mRNA-1	94.8	346
PgNAC66-07	Pg_scaffold1340	99.8	996			Pg_S1389.1	92.85	1035		PgNAC66-34	PG04204-mRNA-1	90.56	360
	Pg_scaffold3464	91.42	781			Pg_S1389.3	97.6	958			PG18344-mRNA-1	99.42	346
PgNAC66-08	Pg_scaffold1340	94.83	1239		PgNAC66-08	Pg_S1340.3	94.65	991		PgNAC66-36	PG04204-mRNA-1	94.12	357
	Pg_scaffold1340	87.76	727			Pg_S1340.5	95.05	1070			PG18344-mRNA-1	95.09	346
	Pg_scaffold2863	93.79	1239			Pg_S1340.8	98.97	1070		PgNAC66-38	PG04204-mRNA-1	93.56	357
PgNAC66-09	Pg_scaffold1340	99.8	995			Pg_S1389.1	92.85	1035			PG18344-mRNA-1	99.13	345
	Pg_scaffold3464	91.41	780			Pg_S1389.3	97.6	958		PgNAC66-40	PG04204-mRNA-1	98.32	357
PgNAC66-11	Pg_scaffold1340	98.24	909		PgNAC66-09	Pg_S1340.3	94.65	991			PG18344-mRNA-1	94.51	346
PgNAC66-12	Pg_scaffold1340	97.06	1223			Pg_S1340.5	94.92	1260		PgNAC66-41	PG04204-mRNA-1	98.32	357
	Pg_scaffold2863	92.71	1234			Pg_S1340.8	99.1	1332			PG18344-mRNA-1	94.51	346
PgNAC66-13	Pg_scaffold1340	97.06	1223			Pg_S1389.1	92.85	1035		PgNAC66-42	PG04204-mRNA-1	94.12	357
	Pg_scaffold2863	92.71	1234			Pg_S1389.3	97.6	958			PG18344-mRNA-1	95.09	346
PgNAC66-14	Pg_scaffold1340	94.56	1214		PgNAC66-11	Pg_S1340.3	93.54	1022		PgNAC66-43	PG04204-mRNA-1	93.84	357
	Pg_scaffold1340	91.33	1153			Pg_S1340.5	93.46	1132			PG18344-mRNA-1	95.09	346
	Pg_scaffold2863	91.26	767			Pg_S1340.8	96.76	1080		PgNAC66-45	PG04204-mRNA-1	94.34	459
PgNAC66-16	Pg_scaffold1340	99.09	1213			Pg_S1389.1	92.84	1034			PG18344-mRNA-1	94.51	346
	Pg_scaffold2863	92.25	1239			Pg_S1389.3	99.37	955		PgNAC66-48	PG04204-mRNA-1	90.91	440
PgNAC66-18	Pg_scaffold1340	96.81	1224		PgNAC66-12	Pg_S1340.3	93.54	1022			PG18344-mRNA-1	94.8	346
	Pg_scaffold2863	93.14	1239			Pg_S1340.5	94.95	1070		PgNAC66-49	PG04204-mRNA-1	94.12	357
PgNAC66-19	Pg_scaffold1340	99.8	995			Pg_S1340.8	96.92	1070			PG18344-mRNA-1	95.09	346
	Pg_scaffold3464	91.41	780			Pg_S1389.1	92.85	1035		PgNAC66-50	PG04204-mRNA-1	90.56	360
PgNAC66-20	Pg_scaffold1340	99.09	1213			Pg_S1389.3	99.37	955			PG18344-mRNA-1	99.42	346
	Pg_scaffold2863	92.25	1239		PgNAC66-13	Pg_S1340.3	93.54	1022		PgNAC66-51	PG04204-mRNA-1	94.09	440
PgNAC66-23	Pg_scaffold1340	92.6	1229			Pg_S1340.5	94.95	1070			PG18344-mRNA-1	94.51	346
	Pg_scaffold1340	93.5	1153			Pg_S1340.8	96.92	1070		PgNAC66-52	PG04204-mRNA-1	98.32	357
PgNAC66-24	Pg_scaffold1340	99.8	996			Pg_S1389.1	92.85	1035			PG18344-mRNA-1	94.51	346
	Pg_scaffold3464	91.42	781			Pg_S1389.3	99.37	955		PgNAC68-01	PG13250-mRNA-1	94.75	724
PgNAC66-30	Pg_scaffold1340	92.6	1229		PgNAC66-14	Pg_S1340.3	95.36	948			PG36724-mRNA-1	95.01	621
	Pg_scaffold1340	93.5	1153			Pg_S1340.5	97.54	1055		PgNAC68-02	PG13250-mRNA-1	93.7	730
	Pg_scaffold2863	91.26	767			Pg_S1340.8	96.07	1070			PG36724-mRNA-1	96.3	621
PgNAC66-34	Pg_scaffold1340	98.24	909			Pg_S1389.1	94.3	948		PgNAC68-03	PG13250-mRNA-1	93.19	675
PgNAC66-36	Pg_scaffold1340	94.56	1214			Pg_S1389.3	98	948			PG36724-mRNA-1	96.47	566
	Pg_scaffold1340	91.33	1153		PgNAC66-16	Pg_S1340.3	95.36	948		PgNAC68-05	PG13250-mRNA-1	93.19	675
	Pg_scaffold2863	91.26	767			Pg_S1340.5	97.63	1055			PG36724-mRNA-1	96.47	566
PgNAC66-38	Pg_scaffold1340	97.06	1223			Pg_S1340.8	95.98	1070		PgNAC68-06	PG13250-mRNA-1	94.75	724
	Pg_scaffold2863	92.71	1234			Pg_S1389.1	94.3	948			PG36724-mRNA-1	95.01	621
PgNAC66-40	Pg_scaffold1340	94.83	1239			Pg_S1389.3	98	948		PgNAC68-07	PG13250-mRNA-1	93.19	675
	Pg_scaffold2863	93.79	1239		PgNAC66-18	Pg_S1340.3	95.36	948			PG36724-mRNA-1	96.47	566
PgNAC66-41	Pg_scaffold1340	94.83	1239			Pg_S1340.5	97.54	1055		PgNAC68-08	PG13250-mRNA-1	94.32	669
	Pg_scaffold2863	93.79	1239			Pg_S1340.8	96.07	1070			PG36724-mRNA-1	95.05	566
PgNAC66-42	Pg_scaffold1340	94.56	1214			Pg_S1389.1	94.3	948		PgNAC68-09	PG13250-mRNA-1	93.7	730
	Pg_scaffold1340	91.33	1153			Pg_S1389.3	98	948			PG36724-mRNA-1	96.3	621
	Pg_scaffold2863	91.26	767		PgNAC66-19	Pg_S1340.3	94.65	991		PgNAC68-11	PG13250-mRNA-1	97.98	544
PgNAC66-43	Pg_scaffold1340	99.09	1213			Pg_S1340.5	94.92	1260			PG36724-mRNA-1	95.97	546
	Pg_scaffold2863	92.25	1239			Pg_S1340.8	99.1	1332		PgNAC68-12	PG13250-mRNA-1	94.75	724
PgNAC66-45	Pg_scaffold1340	99.8	996			Pg_S1389.1	92.85	1035			PG36724-mRNA-1	95.01	621
	Pg_scaffold3464	91.42	781			Pg_S1389.3	97.6	958		PgNAC68-14	PG13250-mRNA-1	99.44	538
PgNAC66-49	Pg_scaffold1340	96.81	1224		PgNAC66-20	Pg_S1340.3	95.36	948			PG36724-mRNA-1	94.51	546
	Pg_scaffold2863	93.14	1239			Pg_S1340.5	97.63	1055		PgNAC68-15	PG13250-mRNA-1	97.98	544
PgNAC66-50	Pg_scaffold1340	98.24	909			Pg_S1340.8	95.98	1070			PG36724-mRNA-1	95.97	546
PgNAC66-52	Pg_scaffold1340	92.6	1229			Pg_S1389.1	94.3	948		PgNAC68-16	PG13250-mRNA-1	94.32	669
	Pg_scaffold1340	93.5	1153			Pg_S1389.3	98	948			PG36724-mRNA-1	95.05	566
	Pg_scaffold2863	91.26	767		PgNAC66-22	Pg_S1340.3	95.68	948		PgNAC68-17	PG13250-mRNA-1	93.7	730
PgNAC67-2	Pg_scaffold4951	100	670			Pg_S1340.5	98.15	1245			PG36724-mRNA-1	96.3	621
	Pg_scaffold1220	96.13	671			Pg_S1340.8	95.5	1333		PgNAC68-18	PG13250-mRNA-1	99.44	538
PgNAC67-3	Pg_scaffold4951	100	670			Pg_S1389.1	94.62	948			PG36724-mRNA-1	94.51	546
	Pg_scaffold1220	96.13	671			Pg_S1389.3	97.68	948		PgNAC68-19	PG13250-mRNA-1	93.7	730
PgNAC68-01	Pg_scaffold1813	98.79	741		PgNAC66-23	Pg_S1340.3	94.65	991			PG36724-mRNA-1	96.3	621
PgNAC68-02	Pg_scaffold1813	98.79	741			Pg_S1340.5	95.05	1070		PgNAC68-20	PG13250-mRNA-1	94.75	724
PgNAC68-03	Pg_scaffold1813	98.79	741			Pg_S1340.8	98.97	1070			PG36724-mRNA-1	95.01	621
PgNAC68-05	Pg_scaffold1813	100	820			Pg_S1389.1	92.85	1035		PgNAC68-21	PG13250-mRNA-1	94.32	669
PgNAC68-06	Pg_scaffold3327	99.06	2130			Pg_S1389.3	97.6	958			PG36724-mRNA-1	95.05	566
	Pg_scaffold2229	98.38	1356		PgNAC66-24	Pg_S1340.3	94.65	991		PgNAC68-23	PG13250-mRNA-1	99.38	483
	Pg_scaffold1813	98.79	741			Pg_S1340.5	95.04	1069			PG36724-mRNA-1	94.5	491
PgNAC68-07	Pg_scaffold1813	99.72	702			Pg_S1340.8	98.97	1069		PgNAC68-24	PG13250-mRNA-1	93.7	730
PgNAC68-08	Pg_scaffold1813	100	820			Pg_S1389.1	92.85	1035			PG36724-mRNA-1	96.3	621
PgNAC68-09	Pg_scaffold1813	99.72	702			Pg_S1389.3	97.6	958		PgNAC68-25	PG13250-mRNA-1	94.75	724
PgNAC68-11	Pg_scaffold2277	99.02	716		PgNAC66-25	Pg_S1340.3	94.65	991			PG36724-mRNA-1	95.01	621
	Pg_scaffold1813	96.09	716			Pg_S1340.5	95.79	1260		PgNAC68-26	PG36724-mRNA-1	95.01	621
PgNAC68-12	Pg_scaffold3327	99.06	2130			Pg_S1340.8	97.6	1333		PgNAC68-28	PG13250-mRNA-1	93.7	730
	Pg_scaffold2229	98.38	1356			Pg_S1389.1	92.85	1035			PG36724-mRNA-1	96.3	621
	Pg_scaffold1813	99.72	702			Pg_S1389.3	97.6	958		PgNAC68-29	PG13250-mRNA-1	97.75	489
PgNAC68-14	Pg_scaffold3327	99.06	2130		PgNAC66-30	Pg_S1340.3	94.65	991			PG36724-mRNA-1	96.13	491
	Pg_scaffold2229	98.38	1356			Pg_S1340.5	95.05	1070
	Pg_scaffold1813	99	698			Pg_S1340.8	98.97	1070
	Pg_scaffold2277	96.09	716			Pg_S1389.1	92.85	1035
PgNAC68-15	Pg_scaffold3327	99.06	2130			Pg_S1389.3	97.6	958
	Pg_scaffold2229	98.38	1356		PgNAC66-31	Pg_S1340.3	95.68	948
	Pg_scaffold2277	99.02	716			Pg_S1340.5	98.15	1245
	Pg_scaffold1813	96.09	716			Pg_S1340.8	95.5	1333
PgNAC68-16	Pg_scaffold1813	98.79	741			Pg_S1389.1	94.62	948
PgNAC68-17	Pg_scaffold3327	99.06	2130			Pg_S1389.3	97.68	948
	Pg_scaffold2229	98.38	1356		PgNAC66-34	Pg_S1340.3	93.54	1022
	Pg_scaffold1813	99.72	702			Pg_S1340.5	93.46	1132
PgNAC68-18	Pg_scaffold1813	99	698			Pg_S1340.8	96.76	1080
	Pg_scaffold2277	96.09	716			Pg_S1389.1	92.84	1034
PgNAC68-19	Pg_scaffold3327	99.06	2130			Pg_S1389.3	99.37	955
	Pg_scaffold2229	98.38	1356		PgNAC66-36	Pg_S1340.3	95.36	948
	Pg_scaffold1813	98.79	741			Pg_S1340.5	97.54	1055
PgNAC68-20	Pg_scaffold1813	100	820			Pg_S1340.8	96.07	1070
PgNAC68-21	Pg_scaffold1813	99.72	702			Pg_S1389.1	94.3	948
PgNAC68-23	Pg_scaffold1813	99	698			Pg_S1389.3	98	948
	Pg_scaffold2277	96.09	716		PgNAC66-38	Pg_S1340.3	93.54	1022
PgNAC68-24	Pg_scaffold3327	99.06	2130			Pg_S1340.5	94.95	1070
	Pg_scaffold2229	98.38	1356			Pg_S1340.8	96.92	1070
	Pg_scaffold1813	100	820			Pg_S1389.1	92.85	1035
PgNAC68-25	Pg_scaffold1813	99.72	702			Pg_S1389.3	99.37	955
PgNAC68-26	Pg_scaffold3327	99.06	2130		PgNAC66-40	Pg_S1340.3	94.65	991
	Pg_scaffold2229	98.38	1356			Pg_S1340.5	95.05	1070
	Pg_scaffold1813	100	820			Pg_S1340.8	98.97	1070
PgNAC68-28	Pg_scaffold1813	100	820			Pg_S1389.1	92.85	1035
PgNAC68-29	Pg_scaffold2277	99.02	716			Pg_S1389.3	97.6	958
	Pg_scaffold1813	96.09	716		PgNAC66-41	Pg_S1340.3	94.65	991
						Pg_S1340.5	95.05	1070
						Pg_S1340.8	98.97	1070
						Pg_S1389.1	92.85	1035
						Pg_S1389.3	97.6	958
					PgNAC66-42	Pg_S1340.3	95.36	948
						Pg_S1340.5	97.54	1055
						Pg_S1340.8	96.07	1070
						Pg_S1389.1	94.3	948
						Pg_S1389.3	98	948
					PgNAC66-43	Pg_S1340.3	95.36	948
						Pg_S1340.5	97.63	1055
						Pg_S1340.8	95.98	1070
						Pg_S1389.1	94.3	948
						Pg_S1389.3	98	948
					PgNAC66-45	Pg_S1340.3	94.65	991
						Pg_S1340.5	95.04	1069
						Pg_S1340.8	98.97	1069
						Pg_S1389.1	92.85	1035
						Pg_S1389.3	97.6	958
					PgNAC66-48	Pg_S1340.3	95.68	948
						Pg_S1340.5	98.15	1245
						Pg_S1340.8	95.5	1333
						Pg_S1389.1	94.62	948
						Pg_S1389.3	97.68	948
					PgNAC66-49	Pg_S1340.3	95.36	948
						Pg_S1340.5	97.54	1055
						Pg_S1340.8	96.07	1070
						Pg_S1389.1	94.3	948
						Pg_S1389.3	98	948
					PgNAC66-50	Pg_S1340.3	93.54	1022
						Pg_S1340.5	93.46	1132
						Pg_S1340.8	96.76	1080
						Pg_S1389.1	92.84	1034
						Pg_S1389.3	99.37	955
					PgNAC66-51	Pg_S1340.3	94.65	991
						Pg_S1340.5	95.79	1260
						Pg_S1340.8	97.6	1333
						Pg_S1389.1	92.85	1035
						Pg_S1389.3	97.6	958
					PgNAC66-52	Pg_S1340.3	94.65	991
						Pg_S1340.5	95.05	1070
						Pg_S1340.8	98.97	1070
						Pg_S1389.1	92.85	1035
						Pg_S1389.3	97.6	958
					PgNAC68-01	Pg_S2277.1	96.99	1895
					PgNAC68-02	Pg_S2277.1	98.1	1895
					PgNAC68-03	Pg_S2277.1	98.02	1764
					PgNAC68-05	Pg_S2277.1	98.02	1764
					PgNAC68-06	Pg_S2277.1	96.99	1895
					PgNAC68-07	Pg_S2277.1	98.02	1764
					PgNAC68-08	Pg_S2277.1	96.83	1764
					PgNAC68-09	Pg_S2277.1	98.1	1895
					PgNAC68-11	Pg_S2277.1	98.18	1596
					PgNAC68-12	Pg_S2277.1	96.99	1895
					PgNAC68-14	Pg_S2277.1	96.87	1596
					PgNAC68-15	Pg_S2277.1	98.18	1596
					PgNAC68-16	Pg_S2277.1	96.83	1764
					PgNAC68-17	Pg_S2277.1	98.1	1895
					PgNAC68-18	Pg_S2277.1	96.87	1596
					PgNAC68-19	Pg_S2277.1	98.1	1895
					PgNAC68-20	Pg_S2277.1	96.99	1895
					PgNAC68-21	Pg_S2277.1	96.83	1764
					PgNAC68-23	Pg_S2277.1	96.66	1465
					PgNAC68-24	Pg_S2277.1	98.1	1895
					PgNAC68-25	Pg_S2277.1	96.99	1895
					PgNAC68-26	Pg_S2277.1	96.99	1895
					PgNAC68-28	Pg_S2277.1	98.1	1895
					PgNAC68-29	Pg_S2277.1	98.09	1465
					PgNAC69	Pg_S2143.11	100	696
Average		97.0138	905.919				96.7575	1057.1				95.5879	401.816
