# Supplementary material for: Identification, characterization and functional differentiation of the NAC gene family and its roles in response to cold stress in ginseng, Panax ginseng C.A. Meyer
Source: PLoS One. 2020 Jun 11;15(6):e0234423. doi: 10.1371/journal.pone.0234423 (PMC7289381; doi:10.1371/journal.pone.0234423)
Supplement: S4 Table — (XLSX) [file pone.0234423.s006.xlsx]

## Sheet: Sheet1
S4 Table Annotation and GO functional categorization of the PgNAC gene transcripts
Gene	Length (bp)	Annotation	GO category	GO term
PgNAC01	386	NAC domain-containing 89-like	BP,MF,CC	metabolic process,cellular process,binding,cell part,organelle,cell
PgNAC02	286	NAC domain-containing 41	BP,MF,CC	metabolic process,cellular process,binding,cell part,organelle,cell
PgNAC03-1	362	NAC domain-containing 21 22	BP,MF,CC	metabolic process,cellular process,binding,cell part,organelle,cell
PgNAC03-2	819	NAC domain-containing 21 22	BP,MF,CC	metabolic process,cellular process,binding,cell part,organelle,cell
PgNAC04	1287	NAC domain-containing 82	BP,MF,CC	metabolic process,cellular process,binding,cell part,organelle,cell
PgNAC05-1	366	NAC transcription factor	BP,MF,CC	metabolic process,cellular process,binding,cell part,organelle,cell
PgNAC05-2	1456	NAC transcription factor	BP,MF,CC	metabolic process,cellular process,binding,cell part,organelle,cell
PgNAC06	226	NAC domain-containing 19-like isoform X1	BP,MF,CC	metabolic process,cellular process,binding,cell part,organelle,cell
PgNAC07	1219	NAC domain-containing 21 22-like	BP,MF,CC	metabolic process,cellular process,binding,cell part,organelle,cell
PgNAC08	326	NAC domain-containing 35-like	BP,MF,CC	metabolic process,cellular process,binding,cell part,organelle,cell
PgNAC09	586	NAC domain-containing 90-like	BP,MF,CC	metabolic process,cellular process,binding,cell part,organelle,cell
PgNAC10	943	nascent polypeptide-associated complex subunit alpha 2	CC	cell part,cell
PgNAC11	1384	NAC domain-containing 68
PgNAC12-1	1993	NAC domain-containing 78	BP,MF,CC	metabolic process,cellular process,binding,cell part,organelle,cell
PgNAC12-2	1972	NAC domain-containing 78	BP,MF,CC	metabolic process,cellular process,binding,cell part,organelle,cell
PgNAC12-3	1846	NAC domain containing 71	BP,MF,CC	metabolic process,cellular process,binding,cell part,organelle,cell
PgNAC13	940	NAC domain-containing 7-like
PgNAC14	991	NAC domain-containing 35
PgNAC15	1006	NAC domain-containing 92
PgNAC16-1	300	transcription factor JUNGBRUNNEN 1-like
PgNAC16-2	285	transcription factor JUNGBRUNNEN 1-like
PgNAC17	593	NAC domain-containing 86	BP,MF,CC	metabolic process,cellular process,binding,cell part,organelle,cell
PgNAC18	330	NAC domain-containing 91-like	BP,MF,CC	metabolic process,cellular process,binding,cell part,organelle,cell
PgNAC19-1	214	NTM1-like 9 isoform X3
PgNAC19-2	323	NTM1-like 9 isoform X4
PgNAC20-1	1023	NAC domain-containing 21 22	BP,MF,CC	metabolic process,cellular process,binding,cell part,organelle,cell
PgNAC20-2	515	NAC domain-containing 92	BP,MF,CC	metabolic process,cellular process,binding,cell part,organelle,cell
PgNAC21	774	nac domain-containing 83
PgNAC22	907	NAC domain-containing 73-like	BP,MF,CC	metabolic process,cellular process,binding,cell part,organelle,cell
PgNAC23	725	CUP-SHAPED COTYLEDON 2	BP,MF,CC	metabolic process,cellular process,binding,cell part,organelle,cell
PgNAC24	713	transcription factor JUNGBRUNNEN 1-like	BP,MF,CC	metabolic process,cellular process,binding,cell part,organelle,cell
PgNAC25-1	515	NAC domain-containing 78-like	BP,MF,CC	metabolic process,cellular process,binding,cell part,organelle,cell
PgNAC25-2	409	NAC domain-containing 78-like	BP,MF,CC	metabolic process,cellular process,binding,cell part,organelle,cell
PgNAC26	1004	NAC domain-containing 21 22
PgNAC27	619	NAC domain-containing 86
PgNAC28	333	NAC transcription factor 56	BP,MF,CC	metabolic process,cellular process,binding,cell part,organelle,cell
PgNAC29	403	NAC transcription factor 56-like	BP,MF,CC	metabolic process,cellular process,binding,cell part,organelle,cell
PgNAC30-1	667	NAC domain-containing 29	BP,MF,CC	metabolic process,cellular process,binding,cell part,organelle,cell
PgNAC30-2	730	NAC transcription factor 56-like	BP,MF,CC	metabolic process,cellular process,binding,cell part,organelle,cell
PgNAC31	656	NAC domain-containing 72-like
PgNAC32-1	724	NAC12 L-	BP,MF,CC	metabolic process,cellular process,binding,cell part,organelle,cell
PgNAC32-2	700	NAC12 L-	BP,MF,CC	metabolic process,cellular process,binding,cell part,organelle,cell
PgNAC32-3	707	NAC12 L-	BP,MF,CC	metabolic process,cellular process,binding,cell part,organelle,cell
PgNAC33	1041	NAC domain-containing 104	BP,MF,CC	metabolic process,cellular process,binding,cell part,organelle,cell
PgNAC34	1024	NAC domain-containing 90
PgNAC35	431	SUPPRESSOR OF GAMMA RESPONSE 1
PgNAC36	433	NAC domain-containing 2-like	BP,MF,CC	metabolic process,cellular process,binding,cell part,organelle,cell
PgNAC37	1223	NAC domain-containing 2-like
PgNAC38	717	NAC domain-containing 90	BP,MF,CC	metabolic process,cellular process,binding,cell part,organelle,cell
PgNAC39-1	1544	NAC domain-containing 83-like
PgNAC39-2	1438	NAC domain-containing 83-like
PgNAC40-1	962	NAC domain-containing 21 22
PgNAC40-2	787	NAC domain-containing 21 22-like	BP,MF,CC	metabolic process,cellular process,single-organism process,binding,cell part,organelle,cell
PgNAC41-1	202	NAC transcription factor 29-like	BP,MF,CC	metabolic process,cellular process,single-organism process,binding,cell part,organelle,cell
PgNAC41-2	1714	NAC transcription factor 29-like	BP,MF,CC	metabolic process,cellular process,single-organism process,binding,cell part,organelle,cell
PgNAC42-1	727	NAC domain-containing 90-like
PgNAC42-3	893	NAC domain-containing 90-like
PgNAC43	1693	NAC domain-containing 41-like
PgNAC44	1806	NAC domain-containing 83-like
PgNAC45-2	438	NAC domain-containing 92-like	BP,MF,CC	metabolic process,cellular process,binding,cell part,organelle,cell
PgNAC45-4	1709	NAC domain-containing 92-like	BP,MF,CC	metabolic process,cellular process,binding,cell part,organelle,cell
PgNAC45-6	1698	NAC domain-containing 92-like	BP,MF,CC	metabolic process,cellular process,binding,cell part,organelle,cell
PgNAC46-1	1606	SUPPRESSOR OF GAMMA RESPONSE 1 isoform X2
PgNAC46-2	1384	SUPPRESSOR OF GAMMA RESPONSE 1 isoform X2
PgNAC47-1	1980	NAC domain-containing 86
PgNAC47-2	2067	NAC domain-containing 71	BP,MF,CC	metabolic process,cellular process,binding,cell part,organelle,cell
PgNAC47-3	2053	NAC domain-containing 71	BP,MF,CC	metabolic process,cellular process,binding,cell part,organelle,cell
PgNAC47-4	1966	NAC domain-containing 86
PgNAC48	1365	NAC transcription factor 25	BP,MF,CC	metabolic process,cellular process,binding,cell part,organelle,cell
PgNAC49-1	960	CUP-SHAPED COTYLEDON 3-like
PgNAC49-2	1004	NAC domain-containing 21 22-like
PgNAC49-3	1090	NAC domain-containing 21 22-like
PgNAC50-1	361	CUP-SHAPED COTYLEDON 2	BP,MF,CC	metabolic process,cellular process,binding,cell part,organelle,cell
PgNAC50-2	1152	CUP-SHAPED COTYLEDON 2
PgNAC51-01	594	NAC domain-containing 92-like	BP,MF,CC	metabolic process,cellular process,single-organism process,binding,cell part,organelle,cell
PgNAC51-02	1556	NAC domain-containing 100
PgNAC51-03	1630	NAC domain-containing 100
PgNAC51-04	1610	NAC domain-containing 100
PgNAC51-05	1619	NAC domain-containing 100-like
PgNAC51-06	1576	NAC domain-containing 100
PgNAC51-07	1617	NAC domain-containing 100-like	BP,MF,CC	metabolic process,cellular process,binding,cell part,organelle,cell
PgNAC51-08	1537	NAC domain-containing 100
PgNAC51-09	1628	NAC domain-containing 100-like	BP,MF,CC	metabolic process,cellular process,binding,cell part,organelle,cell
PgNAC51-10	1639	NAC domain-containing 100-like
PgNAC51-11	1557	NAC domain-containing 100
PgNAC51-13	610	nac domain-containing 92	BP,MF,CC	metabolic process,cellular process,single-organism process,binding,cell part,organelle,cell
PgNAC52	1625	AF4 FMR2 family member 4-like isoform X1	BP,MF,CC	metabolic process,cellular process,binding,cell part,organelle,cell
PgNAC53	1277	NAC transcription factor 29-like
PgNAC54-1	1843	NAC domain-containing 78-like	BP,MF,CC	metabolic process,cellular process,binding,cell part,organelle,cell
PgNAC54-2	2003	NAC domain-containing 78-like	BP,MF,CC	metabolic process,cellular process,binding,cell part,organelle,cell
PgNAC55-1	2828	NAC domain-containing 72-like
PgNAC55-2	2875	NAC domain-containing 72-like
PgNAC55-3	2905	NAC domain-containing 72-like
PgNAC55-4	2798	NAC domain-containing 72-like
PgNAC56-1	2003	NAC transcription factor 56
PgNAC56-2	1981	NAC transcription factor 56
PgNAC56-3	2000	NAC transcription factor 56
PgNAC56-4	1978	NAC transcription factor 56
PgNAC57	2000	NAC domain-containing	BP,MF,CC	metabolic process,cellular process,binding,cell part,organelle,cell
PgNAC58-2	348	sorting and assembly machinery component 50 homolog B-like
PgNAC58-6	593	CUP-SHAPED COTYLEDON 2-like	BP,MF,CC	metabolic process,cellular process,binding,cell part,organelle,cell
PgNAC59	4146	NAC domain-containing 2-like	BP,MF,CC	metabolic process,cellular process,binding,cell part,organelle,cell
PgNAC60-1	1040	NAC domain-containing 89
PgNAC60-2	1986	NAC domain-containing 89
PgNAC60-3	2018	NAC domain-containing 89
PgNAC60-4	1502	NAC domain-containing 89
PgNAC60-5	2124	NAC domain-containing 89
PgNAC61-2	2254	NAC domain-containing 53-like isoform X1
PgNAC61-3	511	NAC domain-containing 53-like	BP,MF,CC	metabolic process,cellular process,binding,cell part,organelle,cell
PgNAC62-04	2340	mitogen-activated kinase kinase 2-like	BP,MF,CC	metabolic process,cellular process,single-organism process,catalytic activity,binding,cell part,cell
PgNAC62-08	2313	mitogen-activated kinase kinase 2-like	BP,MF,CC	metabolic process,cellular process,single-organism process,catalytic activity,binding,cell part,cell
PgNAC62-10	2090	mitogen-activated kinase kinase 2-like	BP,MF,CC	metabolic process,cellular process,single-organism process,catalytic activity,binding,cell part,cell
PgNAC63-02	2051	alpha-L-arabinofuranosidase 1
PgNAC63-04	1992	alpha-L-arabinofuranosidase 1-like	BP,MF	metabolic process,single-organism process,catalytic activity
PgNAC63-05	652	alpha-L-arabinofuranosidase 1-like
PgNAC63-06	842	alpha-L-arabinofuranosidase 1	MF	catalytic activity
PgNAC63-07	1169	alpha-L-arabinofuranosidase 1
PgNAC63-09	1642	alpha-L-arabinofuranosidase 1
PgNAC63-11	848	ATP synthase subunit mitochondrial	BP,MF,CC	metabolic process,cellular process,single-organism process,catalytic activity,binding,cell part,organelle,cell
PgNAC63-12	1442	alpha-L-arabinofuranosidase 1
PgNAC63-16	748	alpha-L-arabinofuranosidase 1	MF	catalytic activity
PgNAC63-19	1982	alpha-L-arabinofuranosidase 1-like	BP,MF	metabolic process,single-organism process,catalytic activity
PgNAC63-20	1032	alpha-L-arabinofuranosidase 1	BP,MF	metabolic process,single-organism process,catalytic activity
PgNAC63-21	2086	alpha-L-arabinofuranosidase 1-like	BP,MF	metabolic process,single-organism process,catalytic activity
PgNAC63-22	1305	alpha-L-arabinofuranosidase 1	BP,MF	metabolic process,single-organism process,catalytic activity
PgNAC63-23	1891	alpha-L-arabinofuranosidase 1-like	BP,MF	metabolic process,single-organism process,catalytic activity
PgNAC63-24	585	alpha-L-arabinofuranosidase 1	BP,MF	metabolic process,single-organism process,catalytic activity
PgNAC63-26	1099	alpha-L-arabinofuranosidase 1-like
PgNAC63-29	2102	alpha-L-arabinofuranosidase 1-like	BP,MF	metabolic process,single-organism process,catalytic activity
PgNAC63-30	1126	alpha-L-arabinofuranosidase 1	BP,MF	metabolic process,single-organism process,catalytic activity
PgNAC63-31	799	alpha-L-arabinofuranosidase 1	BP,MF	metabolic process,single-organism process,catalytic activity
PgNAC63-33	1439	alpha-L-arabinofuranosidase 1	BP,MF	metabolic process,single-organism process,catalytic activity
PgNAC63-34	1612	alpha-L-arabinofuranosidase 1-like	BP,MF	metabolic process,single-organism process,catalytic activity
PgNAC63-35	679	alpha-L-arabinofuranosidase 1	BP,MF	metabolic process,single-organism process,catalytic activity
PgNAC63-36	1195	alpha-L-arabinofuranosidase 1
PgNAC63-42	1655	alpha-L-arabinofuranosidase 1-like	BP,MF	metabolic process,single-organism process,catalytic activity
PgNAC63-43	1848	alpha-L-arabinofuranosidase 1-like	BP,MF	metabolic process,single-organism process,catalytic activity
PgNAC63-44	705	alpha-L-arabinofuranosidase 1	BP,MF	metabolic process,single-organism process,catalytic activity
PgNAC63-45	1781	alpha-L-arabinofuranosidase 1-like isoform X1	BP,MF	metabolic process,single-organism process,catalytic activity
PgNAC63-47	1602	alpha-L-arabinofuranosidase 1-like
PgNAC63-51	2008	alpha-L-arabinofuranosidase 1-like	BP,MF	metabolic process,single-organism process,catalytic activity
PgNAC63-54	1056	alpha-L-arabinofuranosidase 1-like	BP,MF	metabolic process,single-organism process,catalytic activity
PgNAC63-55	1832	alpha-L-arabinofuranosidase 1-like	BP,MF	metabolic process,single-organism process,catalytic activity
PgNAC63-56	1260	ATP synthase subunit mitochondrial-like	BP,MF	metabolic process,cellular process,single-organism process,catalytic activity
PgNAC63-57	1628	alpha-L-arabinofuranosidase 1-like	BP,MF	metabolic process,single-organism process,catalytic activity
PgNAC63-59	609	alpha-L-arabinofuranosidase 1-like	BP,MF	metabolic process,single-organism process,catalytic activity
PgNAC63-60	2145	alpha-L-arabinofuranosidase 1
PgNAC63-62	2009	alpha-L-arabinofuranosidase 1-like	BP,MF	metabolic process,single-organism process,catalytic activity	EC:3.2.1.55	Non-reducing end alpha-L-arabinofuranosidase
PgNAC63-70	1888	alpha-L-arabinofuranosidase 1-like	BP,MF	metabolic process,single-organism process,catalytic activity
PgNAC63-71	2035	alpha-L-arabinofuranosidase 1-like	BP,MF	metabolic process,single-organism process,catalytic activity
PgNAC63-74	1559	alpha-L-arabinofuranosidase 1-like	BP,MF	metabolic process,single-organism process,catalytic activity
PgNAC63-75	1966	alpha-L-arabinofuranosidase 1-like	BP,MF	metabolic process,single-organism process,catalytic activity
PgNAC63-76	2025	alpha-L-arabinofuranosidase 1
PgNAC63-77	1671	alpha-L-arabinofuranosidase 1-like
PgNAC63-78	620	alpha-L-arabinofuranosidase 1-like	MF	catalytic activity
PgNAC63-79	1399	alpha-L-arabinofuranosidase 1	BP,MF	metabolic process,single-organism process,catalytic activity
PgNAC63-80	878	ATP synthase subunit mitochondrial-like	BP,MF	metabolic process,cellular process,single-organism process,catalytic activity
PgNAC63-81	1784	alpha-L-arabinofuranosidase 1-like isoform X1	BP,MF	metabolic process,single-organism process,catalytic activity
PgNAC63-82	2129	alpha-L-arabinofuranosidase 1-like	BP,MF	metabolic process,single-organism process,catalytic activity
PgNAC63-84	1075	alpha-L-arabinofuranosidase 1
PgNAC64-01	842	NAC domain-containing 17-like	BP,MF,CC	metabolic process,cellular process,binding,cell part,organelle,cell
PgNAC64-04	237	NAC domain-containing 17-like	BP,MF,CC	metabolic process,cellular process,binding,cell part,organelle,cell
PgNAC64-06	595	NAC domain-containing 17-like	BP,MF,CC	metabolic process,cellular process,binding,cell part,organelle,cell
PgNAC64-14	482	NAC domain-containing 17-like	BP,MF,CC	metabolic process,cellular process,binding,cell part,organelle,cell
PgNAC64-16	382	NAC domain-containing 17-like	BP,MF,CC	metabolic process,cellular process,binding,cell part,organelle,cell
PgNAC65-1	851	NAC domain-containing 72	BP,MF,CC	metabolic process,cellular process,binding,cell part,organelle,cell
PgNAC65-2	696	NAC domain-containing 72	BP,MF,CC	metabolic process,cellular process,binding,cell part,organelle,cell
PgNAC65-3	2486	NAC domain-containing 17-like
PgNAC65-4	2496	NAC domain-containing 17-like
PgNAC65-6	861	NAC domain-containing 72	BP,MF,CC	metabolic process,cellular process,binding,cell part,organelle,cell
PgNAC65-9	2470	NAC domain-containing 17-like
PgNAC66-01	1773	NAC domain-containing 82-like
PgNAC66-02	2433	NAC domain-containing 82-like isoform X1
PgNAC66-04	2245	NAC domain-containing 82-like
PgNAC66-07	2449	NAC domain-containing 82-like
PgNAC66-08	2328	NAC domain-containing 82-like
PgNAC66-09	2342	NAC domain-containing 82-like
PgNAC66-11	2371	NAC domain-containing 82-like
PgNAC66-12	2355	NAC domain-containing 82-like
PgNAC66-13	2220	NAC domain-containing 82-like
PgNAC66-14	2308	NAC domain-containing 82-like isoform X1
PgNAC66-16	2425	NAC domain-containing 82-like isoform X1
PgNAC66-18	2216	NAC domain-containing 82-like isoform X1
PgNAC66-19	2424	NAC domain-containing 82-like
PgNAC66-20	2343	NAC domain-containing 82-like isoform X1
PgNAC66-22	1940	NAC domain-containing 82-like isoform X1
PgNAC66-23	2188	NAC domain-containing 82-like
PgNAC66-24	2399	NAC domain-containing 82-like
PgNAC66-25	1952	NAC domain-containing 82-like
PgNAC66-30	2367	NAC domain-containing 82-like
PgNAC66-31	1840	NAC domain-containing 82-like isoform X1
PgNAC66-34	2192	NAC domain-containing 82-like
PgNAC66-36	2173	NAC domain-containing 82-like isoform X1
PgNAC66-38	2399	NAC domain-containing 82-like
PgNAC66-40	2231	NAC domain-containing 82-like
PgNAC66-41	2410	NAC domain-containing 82-like
PgNAC66-42	2390	NAC domain-containing 82-like
PgNAC66-43	2208	NAC domain-containing 82-like isoform X1
PgNAC66-45	2302	NAC domain-containing 82-like
PgNAC66-48	1858	NAC domain-containing 82-like
PgNAC66-49	2351	NAC domain-containing 82-like isoform X1
PgNAC66-50	2327	NAC domain-containing 82-like
PgNAC66-51	1870	NAC domain-containing 82-like isoform X1
PgNAC66-52	2323	NAC domain-containing 82-like isoform X1
PgNAC67-2	1139	gem-associated 2-like	BP	metabolic process,cellular process
PgNAC67-3	1129	gem-associated 2-like	BP	metabolic process,cellular process
PgNAC68-01	2890	NAC domain-containing 62-like
PgNAC68-02	2908	NAC domain-containing 62-like
PgNAC68-03	2575	NAC domain-containing 62-like
PgNAC68-05	2321	NAC domain-containing 62-like
PgNAC68-06	7965	probable cyclic nucleotide-gated ion channel 17
PgNAC68-07	2307	NAC domain-containing 62-like
PgNAC68-08	2303	NAC domain-containing 62-like
PgNAC68-09	2640	NAC domain-containing 62-like
PgNAC68-11	2017	NAC domain-containing 62-like
PgNAC68-12	7697	probable cyclic nucleotide-gated ion channel 17
PgNAC68-14	7074	probable cyclic nucleotide-gated ion channel 17
PgNAC68-15	7092	probable cyclic nucleotide-gated ion channel 17
PgNAC68-16	2557	NAC domain-containing 62-like
PgNAC68-17	7715	---NA---
PgNAC68-18	1999	NAC domain-containing 62-like
PgNAC68-19	7983	probable cyclic nucleotide-gated ion channel 17
PgNAC68-20	2636	NAC domain-containing 62-like
PgNAC68-21	2289	NAC domain-containing 62-like
PgNAC68-23	1666	NAC domain-containing 62-like
PgNAC68-24	7729	probable cyclic nucleotide-gated ion channel 17
PgNAC68-25	2622	NAC domain-containing 62-like
PgNAC68-26	7711	probable cyclic nucleotide-gated ion channel 17
PgNAC68-28	2654	NAC domain-containing 62-like
PgNAC68-29	1684	NAC domain-containing 62-like
PgNAC69	812	NAC domain-containing 83-like	BP,MF,CC	metabolic process,cellular process,binding,cell part,organelle,cell
PgNAC70	1698	NAC domain-containing 74	BP,MF,CC	metabolic process,cellular process,binding,cell part,organelle,cell
PgNAC71	2599	NAC domain-containing 14	BP,MF,CC	metabolic process,cellular process,binding,cell part,organelle,cell
PgNAC72	506	NAC domain-containing 71	BP,MF,CC	metabolic process,cellular process,binding,cell part,organelle,cell
PgNAC73	809	NAC domain-containing 68	BP,MF,CC	metabolic process,cellular process,binding,cell part,organelle,cell
PgNAC74	281	NAC domain containing 71	BP,MF,CC	metabolic process,cellular process,binding,cell part,organelle,cell
PgNAC75	370	No apical meristem (NAM)
PgNAC76	304	NAC domain-containing 82-like
PgNAC77	748	NAC domain-containing 35	BP,MF,CC	metabolic process,cellular process,binding,cell part,organelle,cell
PgNAC78	321	nascent polypeptide-associated complex subunit alpha 1
PgNAC79	206	NAC domain-containing 86	BP,MF,CC	metabolic process,cellular process,binding,cell part,organelle,cell
PgNAC80	1539	NTM1-like 9
PgNAC81	297	transcription factor BTF3	BP	cellular process ,metabolic process
PgNAC82	313	NAC domain-containing 92	BP,MF,CC	metabolic process,cellular process,binding,cell part,organelle,cell
PgNAC83	315	NAC domain-containing 43	BP,MF,CC	metabolic process,cellular process,binding,cell part,organelle,cell
PgNAC84	286	SUPPRESSOR OF GAMMA RESPONSE 1	BP,MF,CC	metabolic process,cellular process,binding,cell part,organelle,cell
PgNAC85	384	NAC domain-containing 37 isoform X1	BP,MF,CC	metabolic process,cellular process,binding,cell part,organelle,cell
PgNAC86	209	NAC domain-containing 104-like	BP,MF,CC	metabolic process,cellular process,binding,cell part,organelle,cell
PgNAC87	224	NAC domain-containing 82	BP,MF,CC	metabolic process,cellular process,binding,cell part,organelle,cell
PgNAC88	203	NAC domain-containing 30-like	BP,MF,CC	metabolic process,cellular process,binding,cell part,organelle,cell
PgNAC89	297	NAC domain-containing 68	BP,MF,CC	metabolic process,cellular process,binding,cell part,organelle,cell
