# Supplementary material for: Identification, characterization and functional differentiation of the NAC gene family and its roles in response to cold stress in ginseng, Panax ginseng C.A. Meyer
Source: PLoS One. 2020 Jun 11;15(6):e0234423. doi: 10.1371/journal.pone.0234423 (PMC7289381; doi:10.1371/journal.pone.0234423)
Supplement: S5 Table — (XLSX) [file pone.0234423.s007.xlsx]

## Sheet: sheet1
S5 Table Expressions of the PgNAC transcripts in 14 tissues of a four-year-old ginseng plant, four-year-old plant roots of 42 farmers' cultivars and the roots of four different year-old plants
Gene	Farmers' cultivar																																										Tissue
	S1	S2	S3	S4	S5	S6	S7	S8	S9	S10	S11	S12	S13	S14	S15	S16	S17	S18	S19	S20	S21	S22	S23	S24	S25	S26	S27	S28	S29	S30	S31	S33	S34	S35	S36	S37	S38	S39	S40	S41	S42	S43	Fiber root	Leg root	Main root epiderm	Main root cortex	Rhizome	Arm root	Stem
PgNAC01	0	0	0	0	0	0	0.62	0.74	0	0	0	0	0	0	0	0	0	0.65	0	0	0	0	0	0	0	0	0.6	0	0	0	0	0	0	0	0	0	0	0	0	0	0.61	0.64	0	0.57	0.6	0	0	0.64	0
PgNAC02	0	0	0	0	0	0	0	0	0	0	0	0	0	0	0	0	0	0	0	0	0	0	0	0	0	0	0	0	0	0	0	0	0	0	0	0	0	0	0	0	0	0	0	0	0	0	0	0	0
PgNAC03-1	0	0	0	0	0	0	0	0	0	0	0	0	0	0	0	0	0	0	0	0	0	0	0	0	0	0	0	0	0	0	0	0	0	0	0	0	0	0	0	0	0	0	0	0	0	0.52	0	0	0
PgNAC03-2	0	0	0	0	0	0	0	0	0	0	0	0	0	0	0	0	0	0	0	0	0	0	0	0	0	0	0	0	0	0	0	0	0	0	0	0	0	0	0	0	0	0	0	0	0	0	0	0.28	0
PgNAC04	0	0	0	0	0	0	0	0	0	0	0	0	0	0	0	0	0	0	0	0	0	0	0	0	0	0	0	0	0.19	0	0	0	0	0	0	0	0	0	0	0	0	0	0	0	0	0	0	0	0.16
PgNAC05-1	0	0	0	0	0	0	0	0	0	0	0	0	0	0	0	0	0	0	0	0	0	0	0	0	0	0	0	0	0	0	0	0	0	0	0	0	0	0	0	0	0	0	0	0	0	0	0	0	0
PgNAC05-2	0	0	0	0	0	0	0.15	0	0	0	0	0	0	0	0	0	0	0	0	0	0	0	0	0	0	0	0	0	0	0	0	0	0	0	0	0	0	0	0	0	0	0	0	0	0	0	0	0	0
PgNAC06	12.09	7.56	7.51	12.22	2.33	6.73	10.63	10.98	12.06	13.07	7.92	20.07	11.36	5.98	7.26	13.76	11.25	3.66	17.01	10.57	23.83	11.03	24.67	18.35	9.49	6.88	17.93	6.15	7.81	12.02	3.82	7.81	9.72	9.77	16.71	8.5	2.57	17.59	2.16	7.83	32.08	10.85	11.11	1.09	4.62	6.32	5.07	6.04	5.5
PgNAC07	0	0	0	0	0	0	0	0	0	0	0	0	0	0	0	0	0	0	0	0	0	0	0	0	0	0	0	0	0	0	0	0	0	0	0	0	0	0	0	0	0	0	0	0	0	0	0	0	0.17
PgNAC08	0	0	0	0	0	0.88	0	0	0	0	0	0	0	0	0	0	0	0	0	0	0	0	0	0	1.01	0	0	0	0	0	0	0.72	0	0	0	0	0.83	0	0	0	0	1.56	0	0.7	0	0	0	0	0
PgNAC09	17.36	57.54	34.57	15.59	20.45	30.22	12.71	29.81	32.82	21.14	11.51	6.06	20.1	4.97	14.35	25.32	31.26	14.06	16.87	10.1	3.2	1.49	1.25	9.96	23.29	13.26	5.73	19.16	20.4	32.51	35.36	8.29	15.71	9.68	12.66	18.15	21.75	3.4	30.96	8.38	36.16	6.07	15.67	11.1	29.44	6.11	12.07	8.13	4.43
PgNAC10	0	0	0	0	0	0	0	0	0	0	0	0	0	0	0	0	0	0	0	0	0	0	0	0	0	0	0	0	0	0	0	0	0	0	0	0	0	0	0	0	0	0	0	0	0	0	0	0	0.22
PgNAC11	0	0	0	0	0	0	0	0	0	0	0	0	0	0	0	0	0	0	0	0	0	0	0	0	0	0	0	0	0	0	0	0	0	0	0	0	0	0	0	0	0	0	0.21	0	0	0	0.52	0.16	0.15
PgNAC12-1	0	0	0	0	0	0	0	0	0	0	0	0	0	0	0	0	0	0	0	0	0	0	0	0	0	0	0	0	0	0	0	0	0	0	0	0	0	0	0	0	0	0	0	0	0	0	0	0	0
PgNAC12-2	0	0	0	0	0	0	0	0	0	0	0	0	0	0	0	0	0	0	0	0	0	0	0	0	0	0	0	0	0	0	0	0	0	0	0	0	0	0	0	0	0	0	0	0	0	0	0	0	0
PgNAC12-3	0	0	0	0	0	0	0	0	0	0	0	0	0	0	0	0	0	0	0	0	0	0	0	0	0	0	0	0.16	0	0	0	0	0	0	0	0	0	0	0	0	0	0	0	0	0	0	0.13	0	0
PgNAC13	0.28	0.22	0	0.28	0	0.83	0.46	0.28	0	0	0	0.23	0	0.62	0.74	0	1.53	0.5	0	1.31	0	0.91	0.25	0	0	0	0	0.31	0	0	1.04	0.91	0	1.39	0.85	0.29	0.26	0.26	0.66	0	0.24	0	0.64	0.65	0.68	0.37	0.78	0.49	0
PgNAC14	0	0	0.29	0.53	0.23	0	0.22	0.53	0	0	0.22	0	0	0.57	0.47	0.24	0.24	1.18	0	0.21	0.31	0.43	1.19	0.24	0	0	0.22	0	0	0	0.49	0.86	0	0.79	0	0	0	0.24	0.21	0.51	0.45	0.46	0.3	0.2	0.43	0	0.25	0	0
PgNAC15	0	0	0	0.78	0.22	0	0.43	1.31	0.51	0.83	0	0.21	0.27	0.28	0.23	0.24	1.9	0.23	0.23	0.61	0.6	1.26	0.94	0.47	0.29	0	0.43	1.46	0.25	2.29	0.73	0.21	2.31	0.52	0.26	0.27	0.25	0.96	0.82	0	1.97	0.46	1.8	2.21	1.48	0.17	1.46	3.66	0
PgNAC16-1	0	0	0	0	0	0	0	0	0	0	0	0	0	0	0	0	0	0	0	0	0	0	0	1.75	0	0	0	0	0	0	0	0	0	0	0	0	0	0	0	0.93	0	0	0	0	0	0.64	1.34	0	0
PgNAC16-2	0	0.82	2.28	0	0.88	1.02	0.88	0	0	0	0	0.85	0	0	3.67	0	0	0	0	0.8	0	1.67	3.73	0	0	0	0	0	0	3.64	0	2.54	0.92	0	0	0	0.97	0	0.82	0	1.74	0	1.2	0.82	0	0	1.46	4.57	0.83
PgNAC17	0	0.36	1.51	0	0.39	1.36	0.38	0.46	0.45	0	0	0.37	0	0.49	0	0.83	0	0	0	0.36	0	0.74	0	0.82	1.53	0.57	0	0.51	0	0	0	0	0	0.91	0	0	0.43	0.42	0.36	0	0	0.4	0	0.35	0.75	0	0.43	1.61	0.36
PgNAC18	40.48	84.77	40.33	52.04	40.89	49.21	103.7	53.62	78.22	46.45	18.84	9.29	33.53	9.48	46.47	29.47	35.12	119.47	26.46	16.3	4.05	4.23	22.04	19.59	42.75	33.95	14.4	17.66	45.93	15.37	57.88	21.39	22.49	41.42	42.63	81.4	87.17	1.61	77.05	25.03	74.13	52.2	23.24	24.71	36.33	14.43	14.63	20.03	9.81
PgNAC19-1	4.31	9.24	9.63	2.9	2.49	5.76	39.31	7.33	10.03	1.55	2.42	1.19	6.07	0	6.47	8.03	20.06	14.34	5.19	5.65	1.7	0	3.96	1.31	8.48	9.21	3.59	14.81	15.3	5.14	5.45	1.19	6.5	14.95	8.94	30.31	16.5	1.34	13.86	6.98	11.02	9.03	5.1	4.68	7.43	2.9	1.35	2.59	1.18
PgNAC19-2	1.77	1.41	2.95	3.56	4.57	7.08	11.4	3.6	4.4	5.71	2.23	0	2.79	0.97	7.94	4.9	6.54	10.4	0.8	2.09	0	0	1.61	1.61	4.08	1.12	1.48	1.01	0.86	2.36	5.85	0.73	0.8	8.13	11.83	10.2	6.74	0	11.28	2.57	9.03	7.87	4.14	4.93	6.71	2.37	0.83	3.95	0.72
PgNAC20-1	0	0	0	0	0	0	0	0	0	0	0	0	0	0	0	0	0	0	0	0	0	0	0	0	0	0	0	0	0	0	0	0	0	0	0	0	0	0	0	0	0	0	0	0	0	0	0	0.22	0.2
PgNAC20-2	0	0	0	0	0	0	0	0	0	0	0	0	0	0	0	0	0	0	0	0	0	0	0	0	0	0	0	0	0	0	0	0	0	0	0	0	0	0	0	0	0	0	0	0	0	0	0	0	0
PgNAC21	0.34	1.08	0.38	1.02	1.46	1.7	0.85	1.38	1.02	0.37	0.29	1.69	0.36	2.21	0.61	1.56	0.63	0.92	0.92	1.6	1.19	0.56	2.78	0.31	1.15	0.86	0.28	0.77	0.99	0.9	0	1.96	0.61	0	2.44	1.42	0.97	0.95	0.81	0	0	1.8	1.58	0.26	0.84	0.45	2.89	1.21	0.82
PgNAC22	0	0	0.32	0	0.25	0.86	0.48	4.69	0.29	0.31	0.48	0.72	0.3	0.62	0.26	1.84	12.18	0	0.26	0.23	1.01	0	0.52	0.26	0.32	4.7	0.48	0	0.56	0	1.63	0.47	0.51	0	0	0	0	0.27	0.23	0.28	0.24	0.25	0.67	1.12	0.47	0.38	1.09	0.26	1.39
PgNAC23	11.28	13.04	47.35	17.12	36.94	44.49	18.9	38.56	19.97	22.7	21.69	20.53	19.05	22.53	38.81	35.74	54.03	27	38.1	22.7	19.11	23.79	13.57	29.76	32.02	28.42	12.49	26.79	25.43	35.27	36.74	50.42	34.24	26.35	7.49	9.89	30.48	11.86	34.07	29.52	21.06	55.99	46.97	47.16	22.51	18.72	49.82	31.7	64.62
PgNAC24	0	0.3	0	0.37	0	0	0.31	0.38	0	0.4	0	0	0	0	1	0	0.34	0.34	0.33	0	0.86	0	1.01	1.01	0.42	0	0	0	0	0.66	0.7	0.92	0.33	0.37	0.38	0	0	0.34	0	0.36	1.58	0	0.86	1.45	0.31	0.99	1.75	0	2.39
PgNAC25-1	0	0.7	0	2.12	0.96	0	1	0	0	0	0	2.36	0	0	2.15	0.81	1.07	2.79	3.83	2.42	1.74	0	2.58	2.29	0	1.12	1.3	0	0	0.85	7.29	2.77	2.09	2.28	0	1.23	1.1	2.32	0	2.22	0.77	2.38	1.28	0.84	0	0	2.95	4.35	0.96
PgNAC25-2	15.56	5.58	7.54	11.56	12.76	10.85	7.94	8.28	6.08	15.31	6.82	14.37	10.66	11.86	6.35	7.69	10.51	8.05	10.95	13.43	18.38	9.97	9.63	12.42	8.52	5.41	7.39	11.54	9.84	8.56	5.32	8.74	14.33	6.67	14.62	4.8	10.84	9.62	12.4	8.92	8.8	10.76	14.17	7.68	5.09	4.98	8.33	2.24	5.9
PgNAC26	0	0.82	1.44	0	0	1.29	0	0	0	0.28	1.08	1.5	0	0	0	0	0.24	0.47	0.47	2.04	0.3	0	0.23	1.41	0.29	0	1.08	0	0.25	0	0	1.28	0.23	1.04	0.26	0	0.74	3.61	1.64	3.49	0	0	0.6	0.6	0.42	0.17	5.86	0.92	47.48
PgNAC27	1.72	0.69	3.35	2.59	1.48	2.16	1.81	7.9	1.72	4.63	3.25	2.5	2.71	0.47	3.09	2.37	3.97	0.78	5.44	4.76	1.01	2.11	4.31	4.31	1.95	2.17	0	1.95	1.67	5.36	6.91	2.49	1.54	1.3	2.65	1.35	5.74	0.8	4.79	4.99	2.57	5.72	1.5	1.69	1.78	0.58	0.81	0.38	5.22
PgNAC28	0	0.68	0	0	1.47	0	0	0	0.85	0.92	0	1.42	0	0	0.77	0.79	3.16	0	0.77	0	1	0	1.56	0	0	1.08	0	1.94	0.83	0.76	0	0	0	0.87	0.88	0.9	0.81	0	0	0	0.73	0	0	0	0	0	0.8	0	2.08
PgNAC29	0	0	0	0.69	0	0	0	0	0	0	0.58	0	0	0.75	0	1.27	0	0	0.62	0.54	0	0	0.63	0	0	0.87	1.15	0.78	0	0	0	0	0	0	0.71	0	0	0	0	0	0	0.61	0	0	0.58	0	0	0	1.67
PgNAC30-1	0	1.27	3.05	0.4	0.34	4.78	3.34	6.49	1.59	2.57	2.67	1.98	2.5	3.89	4.87	4.75	1.1	1.73	2.51	3.46	2.32	1.3	2.02	2.44	8.54	0	2.8	0.45	3.09	2.83	3.38	6.89	3.92	1.94	5.71	2.08	1.14	1.11	2.52	2.69	5.41	2.11	5.47	5.45	1.31	0	0	0.55	0.64
PgNAC30-2	0	0	1.65	0	0	0	0	0	0	0	0	0	0	0	0.76	0	0	0.39	0	0.85	0	0	0.79	0	0	0	0.48	0	0	0	0	0	0	0.78	0	0	0	0	0	0	0	0	1.34	1.07	0	0	0	1.43	0
PgNAC31	13.36	15.48	9.45	28.4	9.03	8.3	12.94	16.1	7.67	13.93	14.95	25.48	20.35	11	9.44	21.53	16.36	8.4	31.42	15.34	23.16	15.22	26.5	19.1	14.53	8.12	18.63	12.84	18.85	21.55	8.38	11.02	16.33	15.9	29.46	16.92	5.78	24.12	10.17	12.09	25.49	13.54	12.67	12.65	12.04	8.1	14.52	12.52	9.1
PgNAC32-1	2.15	3.38	3.3	0.65	3.28	4.19	2.18	0	0.9	3.43	2.81	2.34	0	0	2.41	2.99	1.05	5.92	5.74	0	1.56	0	1.45	0	0.51	1.38	3.39	1.3	0	0	0.44	0.55	1.96	1.45	2.86	2.11	10.48	0.66	5.63	3.91	1.62	1.18	2.94	0.5	2.09	0.36	0	1.87	1
PgNAC32-2	0	2.82	2.46	2.74	2.13	5.81	10.11	1.16	0	2.54	3	8.55	4.81	2.87	8.69	2.1	3.04	5.14	4.28	4.18	0	0	7.08	5.49	1.6	0	2.81	2.93	1.1	2.02	4.54	4.1	0	3.66	3.62	3.33	2.08	7.76	3.15	11.26	0.57	5.79	6.18	5.38	2.2	1.9	2.5	3.44	4.76
PgNAC32-3	3.03	0	0	0	0	0	0	0	0.94	0	1.05	0	1.11	0	0	0	0.39	0	0	0	4.07	0.61	0	0	0	0	0	0	0	0	0	0	0	0.91	0	0	0	0	0	0	0	0	0	0	0	0	0	0	0
PgNAC33	0	0	0.55	0	0.86	1.75	0.21	0.51	0	0.53	3.34	2.48	0.26	0.27	1.56	0.46	1.38	0.9	0	5.31	3.19	0	8.14	4.52	0.28	0	2.92	0	0.24	0.44	0.23	3.9	0.22	2.74	1.53	0.52	0.47	3.23	1.38	0.24	0.21	0.22	13.57	16.05	0	5.15	7.52	8.61	30.98
PgNAC34	8.61	80.57	33.48	6.6	23.94	11.42	5.07	25.55	45.47	14.69	11.26	1.26	14.3	3.29	9.31	17.86	12.99	27.7	14.16	12.6	0	0	0.46	8.05	20.46	34.06	2.12	22.05	12.04	10.8	68.51	7.72	23.79	9.89	11.14	34.08	101.83	0	31.28	7.33	49.74	12.29	7.05	5.12	20.15	1.69	16.01	7.64	27.13
PgNAC35	12.13	2.04	5.69	16.68	12.11	3.84	5.97	5.86	7.01	14.44	9.66	7.95	7.37	18.16	10.32	7.06	8.85	11.56	10.95	21.15	17.95	10.45	17.47	8.13	10.94	9.7	14.95	6.53	10.53	10.81	6.64	11.08	6.88	6.48	10.5	9.36	4.87	15.47	4.57	3.71	3.26	8.5	12.68	10.08	5.86	8.97	13.86	13.59	2.07
PgNAC36	24.13	62.89	58.7	26.17	191.05	48.18	31.33	49.89	36.12	24.63	13.88	5.27	30.44	11.81	39.37	72	41.69	50.05	20.65	22.55	2.98	43.66	20.27	19.06	79.81	56.3	17	53.4	20.33	47.53	66.63	59.32	75.33	21.28	26.78	31.94	126.55	14.8	76.36	5.53	50.84	19.74	30.43	26.08	41.9	25.5	25.18	22.66	32.43
PgNAC37	20.21	52.38	52.35	18.14	178.08	32.89	29.82	48.29	27.52	23.98	13.77	9.6	16.5	12.75	51.48	65.2	41.28	50.22	18.23	22.62	4.66	29.23	16.69	15.66	59.56	51.29	15.68	44.74	20.43	54.22	51.99	49.63	64.23	17.74	29.94	29.43	111.79	14.09	70.15	12.39	37.1	25.99	46.38	42.79	54.86	30.76	34.6	39.51	70.58
PgNAC38	9.23	16.43	14.33	4.06	10.77	5.17	6.18	5.63	14.33	5.94	3.09	0.61	5.4	0.4	3.3	14.2	2.38	11.66	7.64	2.33	0	0	0	1.67	18.69	9.74	0.92	5.84	7.86	0.33	22.59	5.47	4.62	7.78	7.55	20.39	81.65	0	9.06	2.49	32.9	2.6	9.42	8.63	6.38	2.21	5.56	8.51	5.38
PgNAC39-1	9.11	9.62	11.99	10.08	22.12	7.04	6	7.22	4.53	4.67	4.77	2.27	9.47	1.3	4.69	15.88	7	9.24	5.93	21.38	0	2.56	1	5.8	24.07	6.33	3.24	16.7	0.68	3.52	20.65	15.61	12.07	6.21	14.13	8.44	19.14	0.53	22.63	1.36	9.29	3.14	10.14	15.66	14.61	10.49	7.1	6.47	12.59
PgNAC39-2	200.63	398.56	359.81	136.15	193.51	195.78	198.35	348.17	514.6	147.12	53.41	16.02	263.51	51.33	177.63	283.2	218.91	234.57	112.69	117.15	24.08	80	39.17	42.58	318.83	340.06	31.7	205.71	333.53	158.51	336.4	86.61	245.54	95.9	262.62	284.33	634.03	16.65	470.92	46.47	307.65	114.41	176.27	189.53	164.86	25.8	58.16	182.79	69.71
PgNAC40-1	0	0.65	1.2	0	0.46	0.54	0	0	0	0	0	1.2	0	0	0.48	0	0	0	0	2.99	0.94	0	0.25	1.23	0	0	0.23	0.61	0	0.43	0	3.84	0	0	0	0	0	0.5	0	0	0	0	2.3	3.57	0	0	1.36	1.44	34.95
PgNAC40-2	0	0	0	0.67	0	0	0.28	0.34	0	0	0.84	0.45	1.05	0.36	0	0.31	1.23	0.91	0	0	0	1.09	0	0	0.38	0	0	0	1.29	0.66	0.63	1.04	0	1.01	0	0.35	0.95	0	0.79	0.64	1.14	0.59	1.42	0	0	0	0.52	0	14.95
PgNAC41-1	0	0	0	0	1.34	0	0	0	0	0	1.3	1.28	0	0	0	0	0	0	0	0	0	0	1.42	0	0	0	0	0	0	0	0	0	0	0	0	0	0	0	0	0	1.31	0	3.65	2.52	0	0	0	0	1.27
PgNAC41-2	5.95	1.54	1.49	28.58	2.17	3.43	2.35	7.27	0.74	1.12	3.49	7.65	2.33	2.89	4.4	4.49	3.28	2.15	4.43	11.51	10.9	14.33	77.74	13.13	2.32	3.92	6.22	2.52	3.61	5.81	2.52	7.59	3.19	1.78	3.95	4.5	2.68	6.89	1.99	5.45	1.14	1.7	34.45	31.41	2.91	2.28	25.55	47.93	17.83
PgNAC42-1	0	2.6	0.4	1.46	1.56	0.73	0	1.45	1.03	0	0	0	0	0.39	0	0.33	0	2.82	0.98	0	0.42	0	0	0	0	0.91	0	0.82	0	2.81	1.52	1.16	0	0	0	0	0.75	0	1.65	1.05	0.85	0.64	0.7	0.62	2.14	0.48	0	0	0
PgNAC42-3	0.88	0	0	0	0	0	2.2	1.51	1.21	0	0.25	0	1.22	0	1.57	0	1.88	2.22	0	0.92	0	1.43	0	1.33	3.94	0	1.71	0	0	1.37	0.98	1.96	4.19	0.29	0.3	3.66	1.79	0	1.45	0	2.05	0	2.49	2.01	0.44	0	1.38	0.78	1.18
PgNAC43	136.27	37.47	27.2	50.22	55.67	18.38	203.26	25.3	60.5	9.74	44.96	14.49	107.08	85.04	133.57	16.96	30.33	20.41	11.68	11.12	25.24	29.51	25.04	14.08	38.83	28.52	144.18	40.15	108.89	13.1	43	30.13	68.67	29.61	173.72	154.84	26.19	58.95	14.04	37.02	28.04	32.77	16.04	19.71	44.12	30.4	44.12	14.73	25.75
PgNAC44	69.23	29.37	46.57	108.42	29.45	28.23	77.94	62.34	31.67	24.6	19.8	30.28	130.98	44.98	54.19	56.14	60.57	31.33	42.12	47.42	56.51	48.1	144.33	34.54	44.94	49.78	50.34	118.15	96.24	53.3	89.04	50.57	76.89	18.61	119.48	161.74	61.85	95.88	28.37	62.5	49.14	43.05	60.11	69.82	12.89	2.54	43.26	56.59	44.4
PgNAC45-2	0.63	0	0	1.26	0.54	0	0	1.28	0	0	0	0.52	0	0.69	0	0	0.58	0	0.57	0.49	0	1.03	1.72	1.14	0.72	0	0	0	0.61	0.56	0	0	0.56	0.64	0	0.66	0	0	0.5	0.61	0	0	0.73	0.5	0.52	0	1.18	0.56	0.51
PgNAC45-4	4.29	4.95	2.89	4.19	3.23	1.9	6.47	14.46	2.03	3.05	2.1	2.11	5.37	0	0	3.9	7.01	6.28	1.25	4.74	1.68	4.87	7.77	1.57	5.66	2.3	2.07	5.22	4.64	5.02	10.22	5.97	6.38	0	8.69	8.91	3.14	0	4.01	3.72	7.18	1.25	17.44	18.06	5.62	0	4.83	21.73	1.22
PgNAC45-6	1.53	1.05	3.26	3	3.88	6.21	6.89	13.75	3.2	0	2.37	2.24	3.73	3.4	11.13	5.12	2.75	5.35	2.65	7.45	1.8	0	1.68	6.81	7.12	2.39	2.32	0	0	5.74	4.71	7.33	8.75	4.07	9.27	3.86	3.68	3.07	3.36	2.63	1.98	5.35	13.77	15.11	0	0	0	13.76	1.31
PgNAC46-1	4.46	0	0	3.37	0.83	0	0.91	1.14	0	0	0	0	1.1	1.19	1.01	0.73	0	1.01	1	0	3.33	0	0	0	1.24	1.39	0.93	1.98	2.18	0	0	0	1.01	0	0	2.3	1.06	0.64	0	0.61	1.9	0.97	0	0	0.9	1.06	0	0	2.69
PgNAC46-2	24.37	0.88	1.44	13.52	5.88	1.11	5.41	3.02	2.96	1.59	1.55	1.69	5.3	1.01	1.82	0	5.29	0.66	0.33	1.46	0	2.12	2.86	0.84	0.62	1.17	2.63	0	4.1	2.8	1.05	1.22	2.64	2.78	15.58	3.69	0	0.46	1.32	0	0.31	0.82	2.15	0.86	2.43	0	0.7	1.48	0.74
PgNAC47-1	2.24	0	3.29	0	2.71	0	0	0	2.2	5.87	0	6.48	0	0	0	6.19	6.96	2.66	0	0	0	0	2.6	0	4.25	0	0	0	0	0	4.87	0	2.8	2.64	2.92	1.53	6.12	0	2.14	0	2.4	2.55	0	0	0	1.8	0	0	3.1
PgNAC47-2	0.56	0	0.67	0	0	0	0	0	0.45	0.85	0	0	0	0	0	1.15	0	0	0	0	0	0	0.08	0	1.27	0	0	0	0	0	1.01	0	0.64	1.14	1.68	0.18	3.01	0	1.45	0	2.4	2.53	0	0	0	0	0	0	0
PgNAC47-3	0.5	0	0	3.94	0	2.03	1.21	0.8	0.03	0	0.73	0	0	0	0.42	0	0	0	0.73	0	0	0	0.56	0.69	0	0	0	1.88	0	0	0	0.79	0.89	0	1.07	0.54	0	0	0	1.57	0	0	0	0	0.23	0	0.35	1.09	0
PgNAC47-4	2.83	2.26	0	3.26	1.49	1.77	2.92	2.2	1.87	0	3.03	0	1.35	4.33	2.45	0	0	0.94	5.07	9.91	7.51	6.12	5.86	7.49	0	2.92	4.22	8.25	4.01	3.21	0	4.81	2.96	0	1.57	1.34	0	2.16	0	2.59	0	0	1.2	1.3	2.6	0	1.22	0.69	0
PgNAC48	5.82	7.17	2.09	4.52	5.81	5.84	10.95	7.47	2.25	3.23	2.99	2.34	0.98	2.23	7.44	3.1	6.57	4.42	2.2	5.34	1.09	2.5	1.88	6.48	9.25	1.42	1.26	5.52	4.92	3.17	9.21	9.99	5.04	2.25	3.08	19.6	4.82	0.35	4.76	16.13	8.15	3.81	6.97	6.7	3.84	2.26	6.03	5.33	6.51
PgNAC49-1	1.35	2.37	2.71	0.81	3.73	6.24	2.72	0.55	1.89	7.28	3.18	15.73	0.85	4.69	4.37	5.46	4.99	5.14	11	4.71	4.1	2.21	2.21	10.33	4.56	3.75	2.04	1.84	1.58	1.44	3.83	4.46	4.12	6.79	1.39	2.54	6.18	0.76	3.86	12.54	3.46	3.83	0.31	0.84	3.56	2.17	2.3	1.2	0.87
PgNAC49-2	3.68	3.08	0	1.34	1.39	4.96	6.53	1.54	3.35	2.36	2.17	3.23	0.81	4.82	4.11	0	0	2.35	6.73	6.47	3.49	7.1	0	2.83	1.12	0	0	2.17	0	0.43	5.33	0	3.01	0	0	0	0	1.17	0	4.92	2.1	3.34	2.4	0	9.81	1.42	5.5	3.21	4.18
PgNAC49-3	1.12	1.32	12.65	0.91	1.78	14.7	4.11	1	0	65.66	47.97	122.4	0	6.36	10.26	6.74	15.07	22.72	75.79	42.03	3.43	4.72	4.09	76.2	3.23	3.58	12.51	29.93	1.61	2.56	3.61	15.42	0	64.4	3.64	6.19	10.02	7.97	8.45	30.95	4.53	40.24	0	3.32	13.95	4.08	5.48	0	23.87
PgNAC50-1	0	3.11	0.87	0.78	0	4.68	0	0.79	0.78	1.68	0.65	5.17	0	3.42	0	0.72	5.76	2.82	1.41	3.07	1.83	1.27	4.26	8.49	1.79	0	3.25	3.54	0.75	4.16	2.94	1.29	0.7	1.59	3.21	0	1.48	0	0.62	0.75	1.99	1.38	4.56	5.56	5.23	0	4.41	5.56	0
PgNAC50-2	0.9	0.89	1	2.02	1.16	1.57	0	2.28	0.89	2.17	1.13	3.16	0.94	1.45	1.2	1.03	3.92	1.82	0.81	4.07	2.09	0	5.09	6.3	1.51	0	3.75	2.28	0.65	1.99	2.96	2.77	1.8	1.57	1.15	0.47	0.64	1.25	0.89	2.38	2.86	0.66	6.78	7.48	4.61	0.15	2.96	6.16	0
PgNAC51-01	0.9	0	1	0	0	0	0	0	0	0	0.76	0	0.94	0	0	0.41	1.66	0.41	1.22	0	1.05	0	0	0	0	0	0	0	0	0	4.68	0	0	0.45	0	0	0	0.84	0	0.43	0	0.8	1.24	2.12	0.75	0	0	0	0
PgNAC51-02	0	0	0	0	3.34	0	0	0	0	0	0	0	0	0	0	0	0	0	0	0	0	0	0	0	0	0	0	0	1.32	0	0	0	0	0.09	0.35	0	0	0	0	0	0	0	1.14	1.47	0	0	1.11	0	1.64
PgNAC51-03	0	0	0	0	0	0	0	0	0	0	0	0	1.52	0	0	1.39	0	0	0	0.41	0	0	0	0	0	0	0.51	0	0	0	0	0	0	0	0	0	0	0	0	0	0	0.99	0	0	0	0	0	0	0
PgNAC51-04	0	0	0	0	0.41	0	0	0	0	0.18	0	0	0	0	0	0	0	0	0	0	0	0	0	0	0	0	0.37	0	0	0	0	0	0	0	0	0	0	0	0	0	0	0	0	0	1.74	0	0	0	0
PgNAC51-05	0	0.68	0.8	0	1.4	0	0	1.62	0.57	2.67	0.04	0	0	0	0	0	0	1.45	0	0	0	0	3.27	0	0	0.26	1.94	0	1.32	2.88	0	1.8	4.01	0.71	0.57	0	0	1.39	1.02	1.15	0	0	1.63	1.58	1.1	0	0.53	0.26	1.1
PgNAC51-06	0	0	0	0	0	0	0	0	0	0	0	1.16	0	0	0	0	1.06	0	0	0	0.53	0	0	2.11	0	0	0	0	0	0	0	0	0	0.88	1.31	0.74	0	0	0	0	0	0	0.4	1.28	0	0	0.67	0	3.75
PgNAC51-07	3.96	3.87	6.61	2.73	1.6	3.91	3.9	1.87	1.64	3.84	2.92	4.21	2.79	1.44	3.14	1.17	1.7	8.19	5.61	3.51	2.07	0	4.36	2.37	2.14	1.28	3.18	4.88	0.93	0.59	4.66	2.4	1.01	2.38	2.59	2.67	7.76	4.32	2.39	5.69	3.94	3.22	6.92	7.79	4.93	2.12	2.32	4.6	3.96
PgNAC51-08	0	1.19	0.64	0	0	0	0	1.1	1.49	1.28	0.85	0	0	0	0	0	0	0.1	0	0	0	0	0.97	0	0	0.78	0	0	1.47	0.89	0	0.52	4.66	0	0.25	0	0	1.23	0.51	3.12	0	0	2.61	1.88	0	0	1.02	3.08	0.82
PgNAC51-09	1.08	2.52	2.14	2.63	8.79	2.71	2.38	3.58	0.4	1.41	2.23	2.06	1.16	3.31	5.59	3.42	6.67	1.5	7.3	4.66	2.69	3.07	10.89	6.33	4.71	1.88	5.9	1.88	0.91	4.57	4.53	4.07	8.67	0.77	1.27	4.7	5.27	9.55	4.91	4.17	1.28	3.16	4.05	6.85	0.48	1.03	14.02	6.96	20.99
PgNAC51-10	1.67	0	0	4	0	0.72	1.16	8.63	0	0	3.44	1.45	1.25	6.8	1.03	1.18	4.96	4.17	1.45	2.22	3.51	2.7	3.87	3.63	2.63	1.65	1.38	1.04	0	10.5	3.51	3.34	0	3.64	1.31	2.49	1.68	1.42	1.16	0	3.19	1.76	0.38	0.38	0	0	0.59	1.33	5.37
PgNAC51-11	1.64	0	0	2.03	0	1.05	3.55	7.06	0	0	1.47	1.83	0	0.72	2.16	0	2.32	1.26	1.88	0.87	0.54	2.84	2.28	0	4.74	0.31	0	0.39	0	6.3	4.01	2.33	0	0	1.65	3.13	3.19	0.93	0.17	0	3.68	0	0.82	1.6	0	0	0.9	1.23	1.46
PgNAC51-13	0	0.35	0	2.2	2.26	0.88	2.21	5.35	0	0	0	1.82	0	0	1.57	0	0	0	0	1.73	0	3.58	2.39	1.59	3.96	0	0.73	0.5	1.7	5.06	0	3.97	2.35	0	3.14	5.49	2.5	0	1.04	0	2.61	0	2.36	0	0	0	2.48	1.95	0.71
PgNAC52	1.73	0.5	0.87	1.42	2.43	1.89	0.26	0.8	0.63	1.69	0.92	1.82	0	2.04	0.84	1.01	2.02	0.71	0.99	2.73	4.02	0.26	3.14	1.85	1.41	0.2	1.31	1.42	0.46	0.42	0.89	1.68	1.26	1.1	1.28	0.82	0.55	2.92	1.23	0.88	0.8	0.83	2.37	2.8	1.54	0.21	4.45	2.39	1.9
PgNAC53	53.24	80.37	19.92	60.53	16.95	39.94	137.56	67.06	99.43	15.79	23.14	25.05	62.53	11.32	38.01	63.6	72.79	27.39	29.6	56.3	3.05	24	17.7	34.71	52.12	22.01	43.81	58.93	97.94	23.06	112.07	33.98	49.91	40.29	66.18	101	95.08	8.99	34.95	43.04	72.76	50.06	19.37	24.67	64.93	36.8	36.27	17.14	29.96
PgNAC54-1	7.07	7.89	6.81	8.28	7.84	9.11	7.15	8.04	7.41	7.51	7.3	12.64	8.52	9.55	6.07	8.33	9.17	5.65	9.96	12.11	16.58	11.12	14.55	9.37	6.44	9.28	11.03	8.23	9.46	8.27	8.36	8.71	10.59	5.66	14.23	8.27	8.67	9.64	6.97	9.07	7.36	8.81	9.5	9.85	7.1	4.06	11.35	6.96	5.97
PgNAC54-2	35.85	17.65	16.28	34.54	23.19	15.01	29.85	15.36	21.28	16.93	15.3	21	15.48	41.43	19.2	14.73	19.57	27.58	22.87	23.04	47.96	15.46	45.53	21.33	17.43	8.01	34.96	17.93	19.24	13.9	16.45	13.71	19.85	19.96	30.34	23.96	16.13	36.64	19.06	20.27	17.09	17.82	18.87	19.39	14.58	15.04	27.01	20	24.09
PgNAC55-1	0	0	0	0	0	0	9.41	8.46	0	0	0	0	0	4.01	6.41	0	11.56	0	5.07	18.2	4.78	0	9.31	5	5.18	0	18.26	0	0	0	0	0	5.76	9.18	5.89	3.77	3.6	12.36	0	0	0	0	5.95	3.41	6.61	2.94	3.18	0	0
PgNAC55-2	2.24	1.25	3.13	0	1.65	3.82	1.21	0	0	0	2.59	1.36	0	1.99	0.42	0	1.09	0	1.1	0	2.59	0	2.07	1.51	1.98	1.36	0.01	1.24	0.75	0	0.8	2.55	0	0.42	3.5	3.03	1.91	0	1.93	2.42	0	1.71	1.64	2	1.47	0.89	2.45	0.54	1.36
PgNAC55-3	0	0	0	0	0	0	1.43	0	0	0	0	0	0	0.61	0.3	0	1.29	0	0.64	0	0.44	0	1.7	0.51	1.02	0	4.17	0	0	0	0	0	0	0.83	1.92	0.92	0.5	0	0	0	0	0	0.99	0.49	2.67	0.3	0.44	0	0
PgNAC55-4	13.58	19.74	13.91	22.65	18.76	14.15	7.49	5.06	10.88	13.17	17.57	21.62	11.79	16.22	7.99	14.63	8.89	15.51	8.78	0	25.27	6.89	11.81	12.7	10.97	11.15	0.02	16.86	9.31	15.3	14.15	10	10.06	3.93	11.77	11.48	16.09	11.06	16.77	18.35	16.03	10.55	10.17	14.61	3.87	9.22	16.7	13.27	13.86
PgNAC56-1	8.29	0	0	0	0	6.97	0	0	0	0	0	1.46	0	0	0	0	0	2.49	0	0	0	0	10	0	3.93	0	0	8.85	0	0	0	0	0	9.05	4.02	0	0	2.44	4.83	0	0	0	0	0	0	0	0	0	0
PgNAC56-2	13.14	0	0	13.39	0	3.49	0	0	0	6.75	0	2.99	0	0	0	0	0	4.96	1.58	0	0	0	0	0	1.97	0	0	0	0	0	0	0	7.18	6.06	12.32	11.36	0	3.7	2.93	0	8.07	0	0	0	0	9.89	0	0	18.03
PgNAC56-3	3.05	3.97	0	0	9.71	13.99	0	0	11.26	0	4.97	7.91	0	0	0	0	19.61	2.7	9.15	0	0	0	16.07	0	8.8	0	0	19.54	0	0	0	0	0	4.9	0	0	0	8.04	7.4	10.9	0	0	0	0	0	12.37	10.66	0	0
PgNAC56-4	4.77	7.11	21.39	7.28	17.86	7.47	8.95	13.74	0.28	7.31	10.48	15.87	5.37	27.3	15.03	10.07	17.71	5.57	2.02	21.27	21.22	5.03	0	21.11	4.35	16.1	15.05	0	11.09	5.93	22.51	23.06	15.89	3.02	0	0	20	11.96	4.59	3.84	4.69	31.11	8.5	8.65	38.87	12.17	33.11	8.25	0
PgNAC57	16.23	15.9	17.77	17.72	18.49	20.36	15.6	15.45	14.13	14.46	17.27	20.01	10.61	26.77	21.85	14.44	19.45	19.28	13.65	19.36	22.63	18.25	23.39	20.24	21.82	12.26	20.74	20.23	14.6	27.49	14.77	19.21	19.29	19.25	16.96	14.16	13.4	17.69	16.81	12.48	19.11	18.52	19.25	18.2	15.63	22.47	26.67	15.46	16.65
PgNAC58-2	0.81	0.43	0	1.38	0	0	0	3.31	1.42	1.45	0	1.38	0	0	0	0.16	0	0	0	3.51	0	1.33	1.28	1.16	0	0	0	1.96	0.79	1.58	0	0	0	0	1.28	0	1.55	1.55	0	3.14	1.49	0	0	0	0	0.59	4.23	0.45	0
PgNAC58-6	1.35	0.84	5.52	1.05	5.05	4.52	2.66	0	1.01	1.14	4.54	3.72	0	2.95	0.81	2.81	6.66	3.67	0.41	2.67	3.16	0	2.17	5.5	1.53	0	1.89	1.47	0	2.33	0	3.72	2.02	4.09	1.14	0.94	0	2.92	2.51	0	2.24	3.99	3.15	1.77	2.61	5.4	1.91	0.96	4.74
PgNAC59	67.45	85.41	44.94	64.11	95.04	45.57	63.16	71.31	62.73	48.33	45.21	39.59	66.62	45.23	51.46	91.37	45.41	70.85	43.25	58.35	55.33	40.16	68.19	56.77	75.14	79.37	52.41	64.47	46.91	69	67.52	54.24	45.19	40.26	70.77	73.38	95.18	49.75	83.04	53.67	86.13	46.53	81.83	83.27	61.44	51.65	67	74.84	92.28
PgNAC60-1	0	0.37	0.71	0.64	0.6	0	0	0	0.58	1.08	0	0	0.59	0	0	0	0	0.54	0	0.36	0	0	0	0	0	0	0	0	0	1.42	0	0.33	0	0	0	0.98	0.98	0.44	0	0	0	0	0	0	0.3	0	0.36	0.33	0.27
PgNAC60-2	2.84	1.95	2.25	0	0	5.09	1.96	0	0	1.44	0	2.97	2.14	3.39	0	0	7.7	0	2.42	1.68	3.71	0	1.79	0	1.84	0	0.86	0	0	2.1	0	2.35	2.43	0	3.1	0	1.82	1.29	0	4.36	1.73	0.67	0	0	1.49	0	0	0.56	0.66
PgNAC60-3	1.99	5.54	3.58	4.83	2.39	0	4.25	4	6.36	1.79	1.79	1.21	0	0	5.75	0	6.41	3.6	1.03	1.48	2.64	5.79	0.66	1.42	6.05	6.01	0.76	5.61	5.8	8.21	6.81	1.72	1.67	2.73	0	2.86	4.38	3.27	1.91	1.22	3.37	0	2.79	2.33	1.04	1.34	2.12	3.06	1.44
PgNAC60-4	0	0	0	3.08	0	0	0	3.98	0	0	1.79	0.35	1.9	3.59	0	0.77	3.03	0.29	0	1.05	1.59	3.56	0	0	0	0	1.52	1.97	3.05	0.64	0.74	0.9	1.23	1.11	0.95	2.2	0	2.73	2.3	4.37	1.09	0	0	0	0.5	0	0	0.4	0
PgNAC60-5	1.07	1.85	2.12	0	3.29	1.93	2.16	4.36	0	2.09	1.85	0	0	0	0	3.28	0.76	0.97	1.39	1.59	0	0	6.37	2.56	0	1.49	1.1	1.39	1.28	0.78	0	0	3.72	2.58	0.84	1.37	3.09	0	2.81	0	1.32	3.79	1.37	2.12	2.87	1.44	2.22	0.47	1.63
PgNAC61-2	55.08	31.62	32.2	58.39	38.03	34.69	72.07	46.5	49.68	58.43	39.96	48.39	38.03	80.73	54.8	31.35	48.59	57.59	64.98	48.18	69.81	50.83	69.94	40.52	47.99	55.18	64.03	43.66	58.18	40.8	36.75	37.93	56.35	71.48	65.24	65.61	41.43	70.2	36.97	51.89	36.98	39.89	36.47	35.17	29.59	22.18	39.69	35.84	30.91
PgNAC61-3	16.95	15.64	12.38	20.22	18.25	23.36	44.83	21.61	28.55	27.94	17.36	26.37	25.55	41.61	36.63	10.24	23.48	34.05	26.3	21.74	40.28	18.78	34.75	19.26	22.88	22.76	31.9	16.23	24.66	12.91	14.01	14	23.77	32.68	30.47	32.15	14.63	25.66	18.95	18.43	16.69	20.66	14.21	12.49	4.84	8.15	8.5	6.13	6
PgNAC62-04	0	0	0	0	0	0	0.1	0	0	0	0	0	0	0	0	0	0	0	0.1	0	0	0	0	0	0	0	0	0	0	0	0	0	0	0	0	0	0	0	0	0	0	0	0	0	0	0	0	0	0
PgNAC62-08	0	0	0	0	0	0	0	0	0	0	0	0	0	0	0	0	0	0	0	0	0	0	0	0	0	0	0	0	0	0	0.19	0	0	0	0	0	0	0	0	0	0	0	0	0	0	0	0	0	0
PgNAC62-10	0	0	0	0	0	0	0.01	0	0	0	0	0	0	0	0	0	0	0	0	0	0	0	0	0	0	0	0	0	0	0	0	0	0	0	0	0	0	0	0	0	0	0	0	0	0	0.08	0.11	0.11	0
PgNAC63-02	0	0	0	0	0	0	0	0	0	0	0	0	0	0	0	0	0	0	0	0	0	0	0	0	0	0	0	0	0	0	0	0	0	0	0	0	0	0	0	0	0.47	0	0	0	0	0	0	0	0
PgNAC63-04	0	0.05	0	0	0	0	0	0	0	0	0	0.8	0	0	0	0	0	0	0	0	0	0	0	0.49	0	0	0	0	0	0	0	0	0	0	0	0	0	0	0	0	0	0	0	0	0	0	0.31	0	0
PgNAC63-05	0	0	0	7.93	4.77	0	6.05	2.79	0	1.23	0	0	0.51	0	0	2.93	0	0	0	0.36	1.84	2.21	0	0	0.11	5.49	0.62	12.08	0	5.03	6.26	0	3.48	4.76	7.08	8	0.27	0	0	2.47	5.57	0	0	0	0	0	0	1.58	0
PgNAC63-06	0	0	0	1.45	0	0	0	0	0.25	0.62	0	0	0	0	0	1.04	6.43	0	0	0	1.08	0	0	0	0	0	0	0	0	0	0.56	0	0	0	1.44	0	0	0	0	0	0	0	0	0	2.16	1.24	0	0	0
PgNAC63-07	0	0	0	0	0	0	0	0	0	0	0	0	0	0	0	0	1.24	0	0	0	0	0	0	0	0	0	0	0	0	0	0	1.42	0	0	0	0	0	0	0	0	0	4.56	0	0.8	0	0	0	0	0
PgNAC63-09	0	0	0	0	0	0	0	0	0	0	0	0	0	0	0	0	0	0	0	0	0	0	0	0	0	0	0	0	0	0	1.16	0	0	0	0	0	0	0	0	0	0	0	0	0	0	0	0	0	0
PgNAC63-11	0	0	3.06	0	3.32	2.11	0	2.12	8.55	0	0	0	0	4.38	4.75	1.48	1.9	0	0	4.46	4.39	0	3.65	7.05	0	0	4.63	7.04	0.78	0	2.44	0	2.68	3.26	0	2.16	1.58	2.68	7.85	1.09	2.34	0	0	2.86	0	2.01	0	3.24	0
PgNAC63-12	0	0	0	0	0	0	0	0	0	0	3.36	0	0	0	0.85	0	0.78	0	0	0	0	0	0	0	2.75	0.21	0	0	0	0	0	0	0	0	0	0	0.08	1.15	0	0	0	0	1.53	0	0	1.44	0	0	0
PgNAC63-16	0	0	0	0	0	0	0	0	0	0.11	0	0	0.91	0	0	0	0	0	0.29	1.85	0	0	0	0	0	0	0	0	0	0	0	0	0	0	0	0	0	0	0	0	0	0	0	0	0	0	0	0	0
PgNAC63-19	0	0	0.01	0	0	0	0	0	0	0	0	0	0	0	0	0	0	0.01	0	0	0	0	0	0	0	0.05	0	1.89	0	0.01	0	0.55	0	0.02	0	0	0.08	0	0	0	0	0	0	0	0	0	0	0	0
PgNAC63-20	0	0	0	0	0	0	0	0	0	0	2.06	0.07	0	0	0	0	0	0	0	0	0	0	0	0	0	0	0.54	0	0	0	0	0	0	0	0	0	0.5	0	2.36	0	0	0.16	0	0	0	0.25	0	0	0
PgNAC63-21	0	0	0	0	0	0	0	0	0	0	0	0	0	0	0	0	0	0	0	0	0	0	0.89	0	0	0	0.78	0	0	0	0	0	1.33	1.35	0	0	0	0	0	0	0	0	0	0	0	0.36	1.1	0	0
PgNAC63-22	0	0	0	0	0	0	0	0	0	0	0	0	0	0	0	0	0	0	0	0	0.84	0	0	0	0	0	0	1.28	0	0	0	0	0	0	0	0	0	0	0	0	0	0.89	1.27	0	0	0	1.08	0.55	0
PgNAC63-23	0	0	0	0.65	0	0	0	0.25	0	0	0.88	0	0	0	0	0	0.27	0	0	0	0	0	0	0	0	0	0	0	0	0	0	0	0	0	0	0	0	0	0	0	0	0	0	0	0	0	0	0	0
PgNAC63-24	0	0	0	0	0	0	0	0	0	0	0	0	0	0	0	0	0	0	0	0	0	0	0	0	0	0	0	0	0	0	0	0	0	0	0	0	0.67	0.96	0	0	0	0	0	0	0	0	0	0	0
PgNAC63-26	0.85	5.64	2.25	3.24	7.74	10.6	6.75	4.12	0	2.08	0	1.33	0	0	2.38	13.1	0	1.17	0	0	4.03	0	0	10.74	6.72	2.99	2.15	4.66	2.79	5.77	9.28	2.31	8.52	0	0	0	4.83	0	14.75	0.65	2.34	3.67	5.04	3	9.47	5.9	4.53	0	6.01
PgNAC63-29	0	0	0	0	0	0	3.03	0	0	0	0	0	0	0	0	0	0	0	0	0	0	0	0	1.1	0	0.72	0	0	0	0.03	0	0	0	1.17	0	0	0	0	2.67	1.19	0	0	0	0.55	1.94	0.54	0	0	1.38
PgNAC63-30	0	0	0	0	0	0	0	0	1.77	0	0	0	0	0	0	0	0	0	0	0	0	0	0	0	0	0	0	0	0	0	0	0.01	0	0	0	0	0	0	0	0	0	0.14	0	0	0	0	0	0	0
PgNAC63-31	0	0	1.81	0	0	0	0	0	0	0	0	0	0	0	0	0	0	0	0	0	0	0	0	0	0	0	0.2	0	0	0	0	0	0	0	0	0	0	0	3.46	0	0	0	0	0	0.33	0.43	0	0	0
PgNAC63-33	0	0	0	0	0	0	0	0	0	0	0	0	0	0	0	0	0	0	0	0	0	0	0	0	0	0	0	0	0	0	0	0	0	0	0	0	0	0	0	0	0	0	0	0	0	0	0	0	0
PgNAC63-34	0	4.46	0	5.98	4.63	0	0	0	0	0	0.36	6.33	0	0	4.84	0	0	0	5.57	0	7.81	0	3.8	0	0	0.56	1.87	0	0.15	0.14	8.79	2.98	0	0	0	0	0	0	0	0	0	0	0	1.18	0	0	3.42	0	4.89
PgNAC63-35	0	0	0	0	0	0	0	0	0	0	0	0	0	0	0	0	0	0	0	0	0	0	0	0	0	0	0	0	0	0	0	0	0	0	0	0	0	0.24	0	0	0	0	0	0	0	0	0	0	0
PgNAC63-36	0	0.94	0.09	0	0.17	0	0	0	0	0	0.46	3.05	0	0	0	0	0	0	0	0	0	0	0	0	0	0	0	0	0	0	0	0	0	0	0	0	0	0	0	0	2.19	0.87	0	3.61	0	0	0	0	0
PgNAC63-42	4.41	9.79	17.21	5.22	10.37	17.21	11.94	10.91	6.91	10.11	12.91	6.95	6.26	13	5.17	8.53	13.22	9.14	3.03	9.71	1	3.81	6.37	10.65	16.45	9.19	2.79	15.71	7.27	7.98	1.08	6.01	9.44	8.75	9.39	8.99	6.45	10.22	13.23	11.85	10.76	15.47	6.16	3.55	6.65	8.94	11.05	4.28	5.68
PgNAC63-43	0	0	0	0	0	0	0	0.36	0	0	0	0	0	0	0	0	0	0	0	0	0	0	0	0	0	0	0	0	0	0	0	0	0	0	0	0	0	0	0	0	0	0	0	0	0	0	0	0	0
PgNAC63-44	0	0	1.49	0	0	0	1.54	0	0	0	0	0	0	0	0	0	0	0	0	0	0	0	0	0	0	0	0	0	0	0	0	0	0	0	0	0	0	0	0	0	0	0	0	0	0	0	0	0	0
PgNAC63-45	0	0	0	0	1.08	1.24	0	0	0	0	0	0	0.61	0	0	0.5	0	0	0	0	0	0	0	0	0	0.64	0	0	0	2.21	0	0.28	0.83	0	0	0	0	0	0	0	2.14	0.54	0	1.03	0.78	0	0	0	0
PgNAC63-47	2.9	4.14	2.98	1.76	5.47	1.88	2.52	3.1	0	1.66	0	1.72	1.72	0	0	0	0	0	0	0	0	4.36	0	0	0	0	0	0.98	0	2.49	5.43	6.04	0	0	1.96	0	1.92	0	1.37	0	0	4.99	0	0	0	0	2.19	0	1.34
PgNAC63-51	0	0	0	0	0	0	0	0	0	0	0	0	0	0	0	0	0	0	0	0	0	0	0	0	0	0	0	0	0	0	0	0	0	0	0	0	0	0	0	0	0	0	0	0	0	0	0	0	0
PgNAC63-54	3.07	0	1.63	0	0	0.04	0	0	0	0	3.37	0	0	0	0	0	15.04	3.61	0	3.19	0	0	1.17	0	0	0	0	2.06	0	0	0	0	1.12	0	0	0	2.73	0	0	0	0	0.96	0	0	3.37	0.37	0.86	0	0
PgNAC63-55	0	0	0	0	0.89	2.29	0.8	0	1.03	0	0	0	0	0	0	1.02	0.59	0	0	0	0	0	0	0.75	0.7	0	0.49	1.48	1.88	0.73	0	0	0.49	0	1.08	2.47	0	0.4	0.79	0.48	0	0.77	2.65	0	0.4	0	0.74	0	0
PgNAC63-56	0	0	0	0	0	0	0	0	0	0	0	0	0	0	0	0	0	0	0	0	0	0	0	0	0	0	0	0	0	0	0	0	0	0	0	0	0	0	0	0	0	0	0	0	0	0	0	0	0
PgNAC63-57	0	0.43	0	0	0	0	0	0	0	0	0	0	0	0	0	0	0	0	0	0	0	0	0	0	0	0.07	0	0	0	0.01	0	0	0	0	0	0	0	0	0	0	0	0	0	0	0	0	0.11	0	0
PgNAC63-59	0	0	0.01	0	0	0	0	0	0	2.01	0	0	0	0	0	0	4.61	1.92	6.85	0.5	0	0	1.64	0	6.35	0	0	0	0	0	0	0	0	1.38	0.88	0	1.07	2.38	0	6.94	4.61	0	0	0	0	3.9	4.15	1.92	0
PgNAC63-60	0	0	1.11	0	2.28	0	0	0	0	1.49	0	0	0	0	1.02	0	0	0.88	0.58	0	0	0	0	0	1.16	0.22	0	0	0	0.66	0.83	0	0	0	0	0	1.99	0	0	0.29	0	0	0	0.68	0	0.95	0	0	0.03
PgNAC63-62	0.84	0	0	0	0	0	0	0.22	0	0	0	0	0	0	0	0	0	0.46	0	0	0	0	0	0	0.04	0	0	0	0	0	0	0.11	0	0	0	1.56	0	0	0	0	0	0	0	0	0	0	0	0	0
PgNAC63-70	0	0	0	0	0	1.37	0	0	0.77	0	0	0	0	1.9	0	0	1.24	0	0	0.65	0	0	0	0	1.23	0	0	0	0	0	0	0	0	0.02	0.98	1.25	0	0	0	0	0	0	0.68	0	0	0	0	0	0
PgNAC63-71	0	0.42	0	0	0	0	0	0	0	0	0	0	0.18	0	0	0	0	0	1.07	0	0	0.71	0	0	0	0	0	0	0	0	0	0	0	0	0	0	0	0	0	0	0.09	0	0	0	0	0	0	0	0
PgNAC63-74	0	0.24	0.01	0	0	1.34	0.55	0	0	0	0	0	0	0	0	0	1.86	0	1.56	1.04	0	0	0	0	0	0	1.26	0.42	0	0	0	0	0	2.06	0	0	0.34	0	0	0	0	0	0	0	0	0	0	0	0
PgNAC63-75	0	0	0	0	0	0	0	1.94	0	0	0	0	0	0	0	0	0	0	0	0	0	0	0	0	0	0	0	0	0.31	0	0	0.72	0	0.11	0	0	0.18	0	0	0	0	0	0	0	0	0	0	0	0
PgNAC63-76	0	0	2.97	0	0	0	0	0	0	0	0	0	0	0	0	0	0.72	0.77	0	0.62	0	0	0	0	0.2	0.04	0	0	0	0.42	0	0.06	0	0	0	0.29	0	1.01	0	0	0	0	0	0	0	0	0	0	0
PgNAC63-77	0	0	0	0	0	1.55	0	0	0	0.03	0	0	0	0	0	0.89	0	0	0	0.64	0	0	0	0	0	1.13	0	0	0	0.52	0	0	0	0	0	0	0	0.53	0.61	0	0	0	0	0	0	0	0.61	0	0
PgNAC63-78	3.11	0	1.5	0	3.09	3.23	0	0	0	0	0	2.24	0	5.14	0	1.17	0.4	0	1.75	1.08	0	0.54	0	0	0	1.43	1.25	0	0	0.71	1.72	0	4.48	1.25	0	0	0	0.41	0	0	0	0	0	3.04	0	0	0	0	0
PgNAC63-79	0	0	0	0	0	0	0	0	0	0	0	0	0	0	0	0	0	0	0	0	0	0	0.01	0	0	0.01	0.54	0.05	0	0	0	0	0	0	0	0	0	0	1.33	0.58	0	0	0	0	0.21	0.68	0	0	0.93
PgNAC63-80	0	0	0	0	0	0	0	0	0	0	0	0	0	0	0	0	0	0	0	0	0	0	0	0	0	0	0	0	0	0	0	0	0	0	0	0	0	0	0	0	0	0	0	0	0	0	0	0	0
PgNAC63-81	0	0	0	1.26	0	0	0	0	0	0	0	0	0	0	0	0	0	0	0	0	0.56	0	0	0	0	0	0.19	0	0	0	0	0	0	0	0	0	0	0	0	0	0	0	0	0	0.16	0	0	0	0
PgNAC63-82	1.47	0	0	0.58	0.26	0	0	0	0	0.69	0	0	0	0	0	0.08	0	0.96	1.57	0	0	0	0	0	0.18	0	0	0	0	0	1.88	0	0	0	0	0	1.6	0	0	0	0	0	0	0	0	0.66	0	0	0
PgNAC63-84	1.17	0	0	0	0	0	0	0	0	0	0	0	0	0.64	2.07	0	0	0	0	0	0	4.57	0	0	0	0	0	0	0	0	0	0	0	0	0	0	0	0	0	0	0	0.9	0	0.47	0	1.15	0	0	0
PgNAC64-01	21	33.39	29.25	35.35	42.17	22.76	27.94	35.43	18.15	17.46	19.69	18.33	22.18	25.59	27.2	26.95	41.08	27.69	25.8	17.94	28.49	11.6	25.52	26.29	43.72	23.57	19.98	26.86	22.01	14.37	34.07	17.98	24.49	16.05	36.79	29.51	33.22	25.3	37.43	19	26.41	21.51	23.3	30.11	13.41	12.41	21.45	22.71	16.42
PgNAC64-04	4.39	7.04	6.1	2.11	18.64	22.34	1.46	10.29	7.92	10.79	11.3	7.61	4.77	14.04	4.5	7.67	18.3	25.14	5.12	11.64	20.48	3.5	10.86	5.66	20.13	8.96	7.32	17.77	6.77	11.81	10.54	7.49	16	3.03	20.11	16.34	9.8	4.2	10.94	9.74	16.04	3.41	22.37	6.28	19.87	4.12	12.65	7.22	3.6
PgNAC64-06	26.64	24.52	16.67	15.92	6.62	14.34	18.37	17.93	37.72	12.4	0	0	17.13	7.34	7.28	13.88	3.78	5.21	10.56	16.5	10.32	18.61	9.9	0	4.02	18.75	7.93	23.51	37.85	16.77	27.54	1.33	22.18	19.49	12.07	25.48	9.81	17.47	22.85	22.21	11.45	20.71	0.8	0	8.08	0	0	6.52	0
PgNAC64-14	12.17	23.75	7.33	12.39	5.39	13.33	17.12	19.59	14.77	4.76	7.62	6.87	11.76	10.35	15.43	8.77	18.6	8.61	6.43	5.44	9.96	5.69	3.14	7.92	16.04	15.14	9.27	8.55	9.63	12.06	10.7	10.14	7.45	8.69	21.1	12.5	9.06	6.34	19.91	4.33	10.53	10.12	7.31	7.77	4.48	4.29	5.44	4.6	1.37
PgNAC64-16	5.92	0	1.62	1.28	5.8	4.65	2.52	1.53	2.81	0	0	0	0	0	0	1.35	2.86	0	0	2.03	0	0	0	0	2.14	0	1.46	1.57	1.48	1.06	2.69	1.44	3.39	0	3.43	3.32	1.54	2.95	2.29	1.86	1.5	1.13	1.63	0	0	0	0	3.24	0
PgNAC65-1	16.73	14.38	18.21	24.12	0.14	13.78	21.44	47.79	0	25.01	32.28	11.72	27.66	12.43	17.29	7.19	69.21	0.37	0	23.7	30.98	45.78	64.86	22.5	22.55	62.89	28.56	0	31.11	42.06	0	12.72	31.33	16.03	17.01	25.75	24.84	51.59	0	40.72	25.98	15.95	24.7	25.65	23.94	9.68	41.98	22.58	66.43
PgNAC65-2	52.27	242.28	117.09	82.25	135.81	45.1	110.48	154.24	114.08	87	56.63	20.93	107.9	51.97	100.91	153.77	227.84	95.72	71.95	49.12	92.03	31.07	114.95	27.15	193.98	246.87	74.76	140.13	116.67	253.11	178.96	44.67	151.75	33.79	72.65	137.29	249.63	69.21	75.35	84.75	141.1	29.78	128.2	138.01	26.86	39.19	75.83	148.73	96.57
PgNAC65-3	38.24	43.19	30.7	31.73	32.82	19.71	38.84	23.67	44.59	19.13	7.34	17.88	10.73	21.62	21.91	33.47	23.25	20.73	30.69	12.34	19.3	2.49	0	8.7	41.07	0	21.69	40.36	29.88	27.78	45.68	16.43	17.29	7.29	31.15	31.06	48.58	12.63	30.77	5.68	11.22	8.37	5.58	11.24	20.63	17.74	23.79	17.15	10.52
PgNAC65-4	10.82	0	4.23	17.02	1.25	14.34	0	18.08	4.09	7.75	12.01	1.97	22.18	0.09	17.9	0	16.51	14.53	5.07	11	0	15.94	23.32	12.85	0	32.64	1.39	0.37	23.62	1.18	0.9	12.86	24.92	15.92	12.9	25.51	0.85	0	15.43	27.23	27.21	23.92	32.37	23.63	24.34	0.01	0	13.28	9.77
PgNAC65-6	0	33.18	4.01	0.28	20.96	0	30.83	5.8	22.9	6.12	0	20.07	0.01	25.1	36.34	24.28	18.88	14.7	16.01	0	13.47	0	9.87	0	42.99	2.27	21.84	56.05	3.88	21.2	35.96	2.18	0	0	0	0	28.19	36.15	16.05	2.96	0.03	0.04	0.16	0	0	18.17	27.72	0	17.85
PgNAC65-9	151.62	123.3	95.9	120.85	98.46	82.45	108.9	104.25	124.79	66.49	37.27	46.49	92.75	49.38	76.77	87.38	82.8	101.9	105.35	87.76	37.19	51.73	38.45	46.85	103.29	85.72	46.16	115.75	121.31	58.24	112.62	83.96	115.89	64.82	141.82	122.99	119.77	33.75	136.41	60.8	117.77	107.93	76.48	76.33	81.29	28.34	43.86	64.6	19.19
PgNAC66-01	4.87	4.68	0	1.41	0	0	0	7.65	0	0	0	3.91	0	0	0	0	1.46	0	0.07	0	0	0	0	0	0	0.78	0.87	0	0	4.28	0	0	3.33	4.85	0	0	0.21	0	0.16	0.52	0	0.54	0	0	0	0	0	0	0.08
PgNAC66-02	0	0	0	0.67	0.22	0	0	0	0	0	0	0	0	0	0	0	0	0	0	0	1.35	0.84	0	0	0	0	0	0	0	0	0	0	0	0	0	0	0	0	0	0	0	0	0	0	0	0	0	0	0
PgNAC66-04	10.14	2.19	0	5.87	0	0	0	5.08	0	0	0	4.89	0	0	0	0	4.52	0	0.56	5.51	0	0	0	0	0	0.38	2.37	0	0	0.72	0	0	0	0.02	0	0	1.03	0	1.35	2.57	0	0.29	0	0	0	0.3	2.61	8.25	1.39
PgNAC66-07	0	0	0	0	0	0	0	0	0	0.93	0	1.75	0	0	1.91	0	7.94	0	0	3.53	0	3.74	0.68	0	0	0	0	0	4.21	0	0	3.53	0	0	5.78	3.22	0	0	0	0	0	0	0	0	0	0	4.34	1.81	0
PgNAC66-08	0	0	0.08	0.39	0	1.98	0.8	0	0	0	0.13	0	0	0	0.91	0	0.46	1.04	0.43	0	0	0	0	0.44	0	0	0	0	0	0	0.64	0	0	0.12	0.56	0	0.09	0.52	0.85	0	0	0	0	0	0	0.25	0	0	0
PgNAC66-09	0	0	0.22	9.54	0.46	6.91	3.3	2.62	0	0	0.95	0.67	1.34	0	8.9	2.59	3.83	7.29	1.82	2.84	5.14	0	3.78	2.84	4.56	0	3.78	1.64	4.64	0	0.41	5.6	2.37	0.79	8.61	0.3	0.93	6.44	2.27	0.17	0	0	2.58	12.47	10.26	0.54	0	0	0
PgNAC66-11	0	0	0	0	0	0	0	0	0	0	0	0	0	0	0	0	0	0	0	0	0	0	0	0	0	0	0.39	0	0	0	0	0	0	0	0	0	0	0	0	0	0	0	6.75	0	0	0	0.49	0	0
PgNAC66-12	0	0	0	0	2.59	0	0	2.12	0.39	0	1.66	0.21	1.26	0	0.41	0	0	0	0.99	0	0	0.93	0	2.45	0	1.23	0.55	2.36	0	0	0	0	3.34	0	0.57	1.38	0	0	0.86	3.47	0	1.45	0	0	0	2.5	0	0	0
PgNAC66-13	0	0	0	0	0	0	0	0	0	0	0	0	0	0	0	0	0	0	0	0	0	0	0	0	0	0	0	0	0	0	0	0	0	0	0	0	0	0	0	0	0	0	0	0	0	0	0	0	0
PgNAC66-14	0.44	0	0	0	0	0	0	0	0	0	0	0	0	0	0	0	0	0	0	0	0	0.24	0	0	0	0	0	0	0	0	0	0	0	0	0	0	0	0	0	0	0	0	0	0	0	0	0	0	0
PgNAC66-16	2.52	6.25	2.32	4.6	3.24	7.85	3.55	3.75	0.29	3.83	1.31	0.18	3.51	2.32	2.69	3.52	6.77	2.73	2.94	3.4	3.99	4.99	4.75	2.74	9.26	4.31	1.34	7.44	6.44	10.45	5.45	3.63	8.77	2.1	5.73	5.75	6.55	4.96	7.64	0.52	9.32	2.15	5.69	7.71	1.91	0.36	0	2.96	3.14
PgNAC66-18	0	0	0	0	0	0	0	0	0	0	0	0	0	0	0	0	0	0	0	0	0	0	0	0	0	0	0	0	0	0	0	0	0	0	0	0	0	0	0	0	0	0	0	0	0	0	0	0	0
PgNAC66-19	1.83	4.71	7.08	5.38	14.5	5.41	3.86	3.34	6.61	7.51	3.65	0.2	8.98	7.46	0.52	9.06	4.49	5.19	5.14	0	0	4.82	6.15	5.66	6.09	3.95	1.18	5.46	4.38	7.66	7.1	5.21	9.63	4.97	9.67	8.63	9.21	1.59	3.6	2.91	10.35	8.44	4.8	0	0	2.47	1.22	0.99	1.76
PgNAC66-20	0.8	0	3.96	0	9.32	0.84	0	1	3.73	0	0	2.22	0	0	0	2.87	3.61	0	0	2.36	0.45	2.56	0	0.14	0	0	0	0.03	3.31	6.67	0	0	0.01	0	0	0	0.01	0.32	1.91	0	0.29	0.6	0	0	1.26	0	1.9	0	0.24
PgNAC66-22	8	13.59	10.62	10.97	15.21	12.72	4.7	33.06	20.97	3.8	5.98	7.4	6.14	4.44	5.81	16.56	22.27	13.14	1.92	5.15	3.22	24.27	3.29	4.86	11.01	16.52	2.8	11.03	18.38	29.73	14.17	9.87	12.39	9.31	13.35	7.71	9.67	2.53	8.19	6.18	2.64	14.09	0	1.16	7.62	1.63	0	2.33	0
PgNAC66-23	0	0	0	0	0	0	0	0	0	0	0	0	0	0	0	0	0	0	0	0	0	0	0	0	0	0	0.22	0	0	0	0	0	0	0	0	0	0	0	0	0	0	0	0	0.12	0	0	0.22	0	0
PgNAC66-24	0	0	6.13	4.29	10.3	5.48	3.88	1.85	0	0	0.77	0	5.75	4.21	0	1.92	0.07	0.77	2.98	0	0.86	0	0	2.28	3.75	0	1.51	1.44	0	0	6.81	0	4.38	2.34	2.51	4.68	2.11	2.93	4.91	0.32	4.29	0	5.57	4.33	3.16	0.66	0	0	0
PgNAC66-25	8.64	11.51	12.71	9.04	13.96	1.34	7.86	6.6	8.4	4.92	2.28	0.18	6.29	3.52	9.6	2.32	8.96	1.14	4.12	0	0	10.13	2.32	0	0.59	9.83	4.06	3.11	3.03	16.87	8.76	0.73	12.52	1.7	2.64	9.59	9.02	1.71	7.52	0.52	16.5	9	1	0	0	0	0	0	0.52
PgNAC66-30	0	0	0	0	0	0	0	0	0	0	0	0	0	0	0	0	0	0	0	0	0	0	0	0	0	0	0	0	0	0	0	0	0	0	0	0	0	0	0	0	0	0	1.84	0	0	0	0.16	0	0
PgNAC66-31	24.28	21.46	28.84	35.24	36.81	22.83	20.31	15.16	10.81	13.87	12.72	10.76	20.99	15.85	18.25	16.49	20.73	11.63	20.7	17.98	15.23	15.25	12.8	14.55	27.56	8.82	12.6	21.05	18.95	32.22	19.82	15.39	22.27	10.62	27.46	11.11	21.33	12.35	28.65	13.39	29.88	28.92	26.43	23.23	12.73	8.89	9.96	18.24	11.49
PgNAC66-34	0	0	0	0	0	0	0	0	0	0	0	0	0	0	0	0	0	0	0	0	0	0	0	0	0	0	0.19	0	0	0	0	0	0	0	0	0	0	0	0	0	0	0	0	0.88	0	0	2.02	0	0
PgNAC66-36	0	0	0	0	0	0	0	0	0	0	0	0	0	0	0	0	0	0	0	0	0	0	0	0	0	0	0	0	0	0	0	0	0	0	0	0	0	0	0	0	0	0	0	0	0	0	0	0	0
PgNAC66-38	0	0	0	0	0	0	0	0	0	0	0	0	0	0	0	0	0	0	0	0	0	0	0	0	0	0	0.07	0	0	0	0	0	0	0	0	0	0	0	0	0	0	0	0	0	0	0	0	0	0
PgNAC66-40	0	0.2	0	0.39	0	0	0	0	0	0	0	0	0	0	0	0	0.19	0	0.09	0.47	0	0	0	0	0	0.04	0	0	0	0.24	0	0	0	0	0	0	0.03	0	0.51	0	0	0.08	0	0	0	0.15	0.55	1.03	1.03
PgNAC66-41	0	0.67	2.44	0.14	0	3.14	1.64	0	0.54	0	0.61	0	0	0.55	0.04	0	1.2	0.71	1.62	0	0	0	0	1.35	0	1.17	0	0	0	1.8	2.05	0	0	1	0.36	0	1.94	0.12	1.29	0	0	1.62	0	0	0	0.97	0.35	0.51	0.16
PgNAC66-42	0.17	0	0	0	0	0	0	0	0	0	0	0	0	0	0	0	0	0	0	0	0	1.8	0	0	0	0	1.09	1.11	0	0	0	0	0	0	0	0	0	0	0	0	0	0	0	0	0	0	0	0	0
PgNAC66-43	0	0	0	0	0	0	0	0	0	0	0	0	0	0	0	0	0	0	0	0	0	0	0	0	0	0	0	0	0	0	0	0	0	0	0	0	0	0	0	0	0	0	0	0	0	0	0.58	0	0
PgNAC66-45	7.5	2.54	0	3.23	0	0	0	2.5	2.84	0	0	0	0	0.66	0	0	0.06	0	0.93	0	0	1.8	0	0	0	1.81	0.32	0	0	4.37	0	0	0	0.03	0	0	1.89	0	2.47	3.24	0	4.65	0	0	0	0.71	0	1.08	1.93
PgNAC66-48	0	0	0	4.46	0	0	2.2	4.95	0	0	0	0	0	2.15	0	0	2.19	0	0	0	0	0	0	0	0	0	0	0	0	0	0	2.35	0	0	0	0	0	0	2.23	0	1.6	0	0	0	0	0.86	0	0	0
PgNAC66-49	0	0	0	0	0.5	0	0	0	0	0	0	0	0	0	0	0	0	0	0	0	0.15	0.13	0	0	0	0	0	0	0	0	0	0	0	0	0	0	0	0	0	0	0	0	0	0	0	0	0	0	0
PgNAC66-50	10.15	5.62	11.96	11.09	20.95	13.75	5.79	5.74	4.95	3.49	3.27	3.9	5.51	6.33	4.16	6.61	10.86	7.03	5.65	9.76	7.2	4.31	6.26	4.75	10.48	3.9	4.74	7.27	1.72	9.39	8.54	11.68	6.68	4.35	9.93	10.11	12.38	4.66	10.56	3.79	10.5	8.41	6.21	8.35	11.39	3.4	6.67	11.31	7.45
PgNAC66-51	0	0	1.16	3.45	0.32	2.64	0.83	1.02	0	0	0.67	0.24	0.94	0	4.84	3.27	2.56	6.1	1.97	0	9.69	0	4.59	0	8.01	0	2.26	10.02	0.22	0	0.25	5.76	2.2	4.77	2.14	0.21	1	3.21	1.65	0.03	0	0	0.92	4.4	1.2	0	0	0	0
PgNAC66-52	1.69	0.53	1.31	0	7.61	0	0	0.69	0	2.22	2.29	1.26	2.46	0	0	1.66	0.79	0	0	1.27	0	0.31	0	5.36	4.74	0	0.05	1.2	0.7	0	1.21	4.42	1.29	1.01	4.27	1.61	0.5	0	1.02	2.12	2.52	1.23	1.32	2.78	4.37	2.6	1.86	5.54	2.25
PgNAC67-2	0	0.97	0	0	0.96	0	0	0.81	0.73	0	0	3.29	1.49	0	1.15	0	0	1	0.64	0.85	1.11	0	1.2	0	0	3.51	0.78	0.96	1.13	1.33	0	1.38	3.64	0	1.61	0	0.96	1.64	0	0	0	0	1.06	0	2.78	2.56	0	2.28	0
PgNAC67-3	1.98	0	0.81	0	3.03	2.71	1.12	0	1.51	1.01	1.72	0	0	0	2.44	0.09	2.05	0	1.33	0.88	0	0	0	1.68	0	0	0	0	0	1.41	0.82	0	0	0	1.71	1.69	0	0	1.48	0	0	2.03	2.2	2.02	0	0	1.97	0	2.6
PgNAC68-01	0.99	1.52	0.19	0.09	0.05	0	3.28	3.83	0	0.17	0.01	0	0	0	0.18	3.06	0.07	0.4	0	0	0	0	0	0.01	1.06	2.13	0.12	0.06	0.02	3.75	2.06	0.24	0.44	0.2	0.01	0.89	1.72	0	0.01	1.6	2.16	0.12	5.62	2.41	2.56	0	0.2	1.13	0.03
PgNAC68-02	0.3	2.14	0.14	0.03	0.05	0	1.51	4.33	0	0.14	0	0	0	0	0.23	1.51	0.02	0.38	0	0	0	0	0	0	0.78	0.86	0.1	0.03	0.01	1.74	1.19	0.15	0.16	0.09	0	0.42	1.12	0	0.01	1.01	1.74	0.09	2.25	2.46	2.01	0	0.11	1.09	0.01
PgNAC68-03	1.15	0.49	0.07	0.01	0	0	0.02	0.42	0	0.07	0	0	0	0	0.04	0.29	0	0.02	0	0	0	0	0	0	0.03	0.45	0.01	0	0	1.73	0.23	0.24	0.11	0.01	0	0.02	0.15	0	0	0.71	0.14	0.01	2.45	1.94	4.27	0	0.12	0.92	0.08
PgNAC68-05	1.54	0	1.29	0	1.72	0.86	0	0	0	0	0	1.24	0	0	0	0	0	2.11	1.7	0	0	0	0	0	1.03	0	0	0	2.39	0	0.45	0	0	0	0	0	0.63	0	0	0	0.31	0.46	0	0	0	0	2.33	6.88	0
PgNAC68-06	0.08	0.88	0.21	1.06	1.51	0.24	3.53	2.89	0.83	0.73	0.72	0	0.61	0	0.32	0.95	5.3	1.74	0	1.21	0	3.02	0.19	1.38	4.97	3.1	0.23	1.67	2.38	3.79	1.82	0.42	0.93	1.66	1.25	2.66	2.28	0	1.06	1.12	2.11	1.07	6.87	2.14	1.78	0	1.63	2.48	2.92
PgNAC68-07	40.66	16.73	17.72	23.7	22.03	13.39	6.07	12.59	16.28	27.52	12.31	12.31	5.9	7.23	19.41	4.48	14.55	25.35	21.12	41.04	6.04	6.35	2.37	7.13	12.23	33.28	2.11	3.57	6.72	7.49	12.36	41.82	16.82	13.99	29.36	15.33	19.86	17.57	17.18	28.3	9.18	12.75	45.58	23.87	60.57	15.75	18.61	24.04	15.18
PgNAC68-08	4.14	0	3.37	0	2.08	2.39	0	0	0	0	0	1.51	0	0	0	0	0	2.53	3.52	0	0	0	0	0	2.33	0	0	0	6.46	0	1.33	0	0	0	0	0	1.44	0	0	0	0.5	1.03	0	0	0	0	4.82	13.83	0
PgNAC68-09	38.09	59.44	41.07	35	32.33	42.24	109.49	62.27	67.34	50.88	19.87	11.53	48.84	16.46	69.02	40.54	34.24	126.7	58.38	44.54	2.48	0.19	12.29	13.93	58.73	36.61	11.97	34.3	33.88	7.11	50.71	33.67	25.72	67.39	56.71	87.36	64.34	5.51	86.85	48.77	75.75	56.12	18.34	14.14	16.42	15.19	6.84	12.9	0.86
PgNAC68-11	0.8	0	0.14	22.73	1.99	0	26.94	10.23	0	0	0	0.24	0	0.7	10.99	5.7	3.2	0.03	17.19	0	0	0	0	0	10.97	0.29	1.33	30.98	6.86	0	21.51	0	14.86	0.11	29.46	19.61	7.47	0	7.61	0	0	14.04	0	0	0	0	0.09	0.21	0.09
PgNAC68-12	6.19	2.67	4.37	9.57	3.03	3.09	4.93	3.55	5.1	6.54	4.36	10.73	5.92	8.32	2.83	8.29	9.99	6.12	6.74	6.11	8.65	11.47	4.36	7.24	3.71	8.14	1.58	4.45	8.16	6.94	5.86	10.84	11.8	10.01	9.49	7.07	6.02	10.79	6.08	7.69	5.27	5.94	5.09	2.7	1.84	2.49	5.73	2.79	7.46
PgNAC68-14	0	2.42	0.08	0.05	2.36	0.16	0.18	0.01	0.79	2.74	5.48	2.24	1.69	0	0.04	0	0	0.29	0	13.3	0.01	0	2.71	0.53	0	1.76	0	0.05	0.01	0	0	4.45	0.75	2.8	0.01	0	0.01	2.94	0.74	5.77	0.01	0	0.94	0	8.09	0.31	0.01	0	0
PgNAC68-15	0.03	0.27	5.97	2.08	1.49	0	2.97	6.05	0	0.19	0.25	0.66	0.1	7.08	7.89	0.14	1.15	0.06	7.11	0.91	6.06	0	0.07	0	2.61	0.12	8.07	7.49	0.31	0	0.65	0	2.23	0.38	2.22	1.67	2.92	0	2.07	0	0	1.03	0	0	0.36	0	0.22	0.28	0.96
PgNAC68-16	3.92	0.61	0.14	0.03	0	0	0.05	0.56	0	0.09	0	0	0	0	0.05	0.78	0	0.02	0	0	0	0	0	0	0.05	0.69	0.04	0	0	4.53	0.52	0.27	0.3	0.01	0	0.04	0.28	0	0	1.04	0.2	0.01	3.47	3.25	6.14	0	0.23	1.26	0.21
PgNAC68-17	3.18	7.57	6.15	5.66	3.14	8.99	3.18	7.3	12.16	7.19	4.83	3	3.44	8.35	7.57	8.12	4.14	6.07	5.5	4.84	8.71	5.69	15.41	10.47	4.04	2.28	7.49	6.44	7.07	6.13	6.5	4.97	6.82	4.79	4.68	4.61	6.2	6.24	10.59	5.34	5.72	6.33	1.31	6.32	2.02	7.94	4.28	4.28	4.97
PgNAC68-18	0	19.37	0	0	12.78	3.43	0	0	4.87	27.52	6.83	0.21	16.55	0	0	0	0	14.23	0	10.23	0	0	7.99	1.09	0	9.2	0	0	0	0	0	9.34	0.05	9.5	0	0	0	0	14.5	10.93	1.97	0	5.85	0	0.27	5.76	0	0	0
PgNAC68-19	0.04	2.46	0.29	0.64	1.56	0.69	2.3	5.89	1.95	0.8	0.8	0	0.36	0	0.84	0.93	2.23	1.73	0	0.97	0	1.52	0.65	1.98	5.42	0.89	1.05	2.42	2.07	3.37	2.02	0.2	0.54	0.8	0.63	1.75	2.35	0	1.84	0.78	2.29	1.15	1.81	4.94	1.94	0	1.22	3.77	1.96
PgNAC68-20	6.29	0	6.55	0	4.22	4.66	0	0	0	0	0	3.59	0	0	0	0	0	10.89	6	0	0	0	0	0	7.11	0	0	0	13.2	0	6.29	0	0	0	0	0	5.71	0	0	0	5.32	5.58	0	0	0	0	2.31	4.36	0
PgNAC68-21	111.39	42.01	48.22	69.36	27.34	39.89	15.21	30.56	46.6	46.37	26.05	14.73	7.54	31.77	56.48	14.75	32.86	30.16	42.41	33.02	25.18	6.44	31.68	30.99	27.75	26.95	31.27	27.86	17.34	24.6	38.33	29.73	43	20.76	62	35.57	47.56	12.97	54.96	35.59	15.2	29.67	32.59	79.68	106.72	17.2	39.38	48.98	42.8
PgNAC68-23	0	2.01	0	0	6.65	4.59	0	0	1.59	0.5	0.14	0.03	0.1	0	0	0	0	11.64	0	0.38	0	0	6.16	12.79	0	1.28	0	0	0	0	0	3.14	0	0.14	0	0	0	0	3.82	0.23	8.24	0	3.53	0	0.01	12.12	0	0	0
PgNAC68-24	1.23	0	2.65	0	1.72	4.37	0	0	0	0	0	1.5	0	0	0	0	0	1.44	0.75	0	0	0	0	0	0.85	0	0	0	1.31	0	2.92	0	0	0	0	0	2.4	0	0	0	2.1	2.7	0	0	0	0	2.6	1.87	0
PgNAC68-25	111.26	64.44	69.63	100.04	36.59	51.68	252.83	79.08	88.64	71.38	32.55	26.57	77.35	46.51	85.3	94.27	95.14	144.09	108.86	44.21	6.96	0.26	38.69	32.55	98.58	63.51	32.45	119.51	72.07	17.94	108	40.46	68.84	133.59	140.91	193.2	114.79	6.06	145.03	71.14	105.08	97.7	31.31	20.93	23.82	8.85	13.34	17.09	2.34
PgNAC68-26	2.38	0	1.88	0	1.66	1.5	0	0	0	0	0	5.35	0	0	0	0	0	1.44	0.92	0	0	0	0	0	0.78	0	0	0	1.51	0	2.63	0	0	0	0	0	2.33	0	0	0	1.93	2.53	0	0	0	0	3.47	1.22	0
PgNAC68-28	2.19	0	3.97	0	3.8	3.99	0	0	0	0	0	1.54	0	0	0	0	0	9.57	3.18	0	0	0	0	0	4.25	0	0	0	6.07	0	3.06	0	0	0	0	0	3.29	0	0	0	3.93	3.31	0	0	0	0	1.2	3.33	0
PgNAC68-29	9.37	0	0	4.7	0.63	0	0.36	0.48	0	0	0	0.17	0	0.03	0.23	4.36	4.09	0.01	0.31	0	0	0	0	0	0.92	0.16	0.11	0.3	5.29	0	5.57	0	4.95	0	5.16	2.44	1.19	0	0.37	0	0	2.75	0	4.56	0	0	4.3	1.54	2.85
PgNAC69	0	0.26	0	0	0	0.32	0.54	0.66	0	1.04	0.27	2.14	0	0	0	0	0.3	0	2.62	0.76	0.38	0	1.47	2.05	0.36	0.41	0.54	0	0	0.29	0	0.8	0	0	0.33	0	0.92	0.6	0.51	0.31	0.27	0.29	0	1.01	0.27	0	1.52	0	0.26
PgNAC70	0	0	0	0	0	0	0	0	0	0	0	0	0	0	0	0	0	0	0	0	0	0	0	0	0	0	0	0	0	0	0	0	0	0	0	0	0	0	0	0	0	0	0	0	0	0	0	0	0.12
PgNAC71	0	0	0	0	0	0	0	0	0	0	0	0	0	0	0	0	0	0	0	0	0	0	0	0	0	0	0	0	0	0	0	0	0	0	0	0	0	0	0	0	0	0	0	0	0	0	0.09	0.09	0
PgNAC72	0	0	0	0	0	0	0	0	0	0	0	0	0	0	0	0	0	0	0	0	0	0	0	0	0	0	0	0	0	0	0	0	0	0	0	0	0	0	0	0	0	0	0	0	0	0	0	0	0
PgNAC73	0	0	0	0	0	0	0	0	0	0	0	0	0	0	0	0	0	0	0	0	0	0	0	0	0	0	0	0	0	0	0	0	0	0	0	0	0	0	0	0	0	0	0	0	0	0	0	0	0
PgNAC74	0	0	0	0	0	0	0	0	0	0	0	0	0	0	0	0	0	0	0	0	0	0	0	0	0	0	0	0	0	0	0	0	0	0	0	0	0	0	0	0	0	0	0	0	0	0	0	0	0
PgNAC75	0	0	0	0	0	0	0	0	0	0	0	0	0	0	0	0	0	0	0	0	0	0	0	0	0	0	0	0	0	0	0	0	0	0	0.78	0	0	0	0	0	0	0	0	0	0	0	0	0	0
PgNAC76	0	0	0	0	0	0	0	0	0	0	0	0	0	0	0	0	0	0	0	0	0	0	0	0	0	1.21	0.79	0	0	0	0	2.35	0	0	0	0	0	0	0	0	0	0	0	0	0	0	0	0	0
PgNAC77	0	0	0	0	0	0	0	0	0	0	0	0	0	0	0	0	0	0	0	0	0	0	0	0	0	0	0	0	0	0	0	0	0	0	0	0	0	0	0	0	0	0	0	0	0	0	0	0	0
PgNAC78	0	0	0	0	0	0	0	0	0	0	0	0	0	0	0	0	0	0	0	0	0	0	0	0	0	0	0	0	0	0	0	0	0	0	0	0	0	0	0	0	0	0	0	0	0	0	0	0	0
PgNAC79	0	0	0	0	0	0	0	0	0	0	0	0	0	0	0	0	0	0	0	0	0	0	0	0	0	0	0	0	0	0	0	0	0	0	0	0	0	0	0	0	0	0	0	0	0	0	0	0	0
PgNAC80	0	0	0	0	0	0	0	0	0	0	0	0	0	0	0	0	0	0	0	0	0	0	0	0	0	0	0	0	0	0	0	0	0	0	0	0	0	0	0	0	0	0	0.19	0	0	0	0	0	0
PgNAC81	0	0	0	0	0	0	0.84	0	0	0	0	0	0	0	0	0	0	0	0	0	0	0	0	0.88	0	0	0	0	0	0	0	0	0	0	0	0	0	0	0	0	0	0	1.14	0	0	0	0	0	0
PgNAC82	0	0	0	0	0	0	0	0.93	0	0	0	0.76	0	0	0	0	0	0	0	0	0	0	0	0	0	0	0	0	0	0.82	0	0	0	0	0	0	0	0	0	0.89	0	0	1.07	0.73	0	0	0	1.64	0
PgNAC83	0.91	0	0	0	0	0	0	0	0	0	0	0	0	0	0	0	0	0	0	0.72	0	0	0	0	0	0	0	1.04	0	0	0.86	0	0	0	0	0	0	0	0	0	0.77	0	0	0	0	0	0	0	0
PgNAC84	0	0	0	0	0	0	0	0	0	0	0	0	0	0	0	0	0	0	0	0	0	0	0	0	0	0	0	0	0	0	0	0	0	0	0	0	0	0	0	0	0	0	0	0	0	0	0	0	0
PgNAC85	0	0	0	0	0	0	0	0	0	0.78	0	0	0	0	0	0	0	0	0	0	0	0	0	0	0	0	0	0	0	0	0	1.8	0	0	0	0	0	0	0.58	0	0	0	0	0	0	0	0.69	0	0
PgNAC86	0	0	0	0	0	0	0	0	0	0	0	0	0	0	0	0	0	0	0	0	0	0	0	0	0	0	0	0	0	0	0	0	0	0	0	0	0	0	0	0	0	0	0	0	0	0	0	0	0
PgNAC87	0	0	0	0	0	0	0	0	0	0	0	0	0	0	0	0	0	0	0	0	0	0	0	0	0	0	0	0	0	0	0	0	0	0	0	0	0	0	0	0	0	0	0	0	0	0	0	0	0
PgNAC88	0	0	0	0	0	0	0	0	0	0	1.29	0	0	0	0	0	0	0	0	0	1.82	0	0	1.4	0	0	0	0	0	0	0	0	0	0	0	0	0	0	0	0	0	0	1.82	0	0	0	0	1.38	0
PgNAC89	0	0	0	0	0	0	0	0	0	0	0	0	0	0	0	0	0	0	0	0	0	0	0	0	0	0	0	0	0	0	0	0	0	0	0	0	0	0	0	0	0	0	0	0	0	0	0	0	0
[truncated: 11 more columns]
